# Supplementary material for: ZNF16 is a nucleolar-associated protein that regulates expression of rDNA and cancer-associated genes
Source: Biol Open. 2026 Jan 14;15(1):bio062336. doi: 10.1242/bio.062336 (PMC12833810; doi:10.1242/bio.062336)
Supplement: Table S1. RNA-seq read summary and differential expression results. [file biolopen-15-062336-TableS1.xlsx]

## Sheet: RNA-seq read summary
Sample	Raw Reads	Reads Surviving QC	Reads Aligned by Tophat	Reads Uniquely Assigned to Genes by featureCounts
siControl (repeat1)	37940944	37426936 (98.65%)	36057334 (96.3% of input) including 2056214 ( 5.7%) with multiple alignments	29605520
siControl (repeat2)	41402552	40869925 (98.71%)	39442493 (96.5% of input) including 2336421 ( 5.9%) with multiple alignments	32259499
siControl (repeat3)	35204160	34672689 (98.49%)	33315692 (96.1% of input) including 1890283 ( 5.7%) with multiple alignments	27245542
siZNF16-E (repeat1)	38364600	37861171 (98.69%)	36513168 (96.4% of input) including 2276346 ( 6.2%) with multiple alignments	30052580
siZNF16-E (repeat2)	39483088	38966781 (98.69%)	37596631 (96.5% of input) including 2563835 ( 6.8%) with multiple alignments	30858616
siZNF16-E (repeat3)	37121925	36617211 (98.64%)	35209616 (96.2% of input) including 2236804 ( 6.4%) with multiple alignments	28768476

## Sheet: DESeq2_results
ENSEMBL	SYMBOL	baseMean	log2FoldChange	lfcSE	stat	pvalue	padj	Description
ENSG00000124767	GLO1	4948.98	-2.53779	0.0992988	-25.5572	4.57111527655567e-144	1.39121893441972e-139	glyoxalase I
ENSG00000213281	NRAS	3480	-2.57688	0.110891	-23.2379	1.88429486991736e-119	2.86742571829675e-115	NRAS proto-oncogene, GTPase
ENSG00000124942	AHNAK	40275	-2.29769	0.09944	-23.1063	3.9985574476767e-118	4.05653653066802e-114	AHNAK nucleoprotein
ENSG00000164109	MAD2L1	1305.46	-2.92788	0.129022	-22.6928	5.27500981613247e-114	4.01362309384979e-110	mitotic arrest deficient 2 like 1
ENSG00000133318	RTN3	3322.71	-2.39901	0.109637	-21.8814	3.90720430018188e-106	2.37831525752071e-102	reticulon 3
ENSG00000100867	DHRS2	39824	-1.7028	0.0900249	-18.9148	8.62169845621601e-80	4.37335654191557e-76	dehydrogenase/reductase 2
ENSG00000140105	WARS	1657.75	-2.37603	0.12899	-18.4203	9.03358063539112e-76	3.92767180911613e-72	tryptophanyl-tRNA synthetase 1
ENSG00000163513	TGFBR2	9351.63	1.76551	0.0976665	18.0769	4.8424553618192e-73	1.84225161171209e-69	transforming growth factor beta receptor 2
ENSG00000187325	TAF9B	922.574	-2.30392	0.129259	-17.824	4.59902198946494e-71	1.55523593610406e-67	TATA-box binding protein associated factor 9b
ENSG00000093009	CDC45	2212.07	-1.94018	0.113506	-17.0931	1.6702108505363e-65	5.08328672360723e-62	cell division cycle 45
ENSG00000115159	GPD2	1547	-1.91844	0.11505	-16.6749	1.99625118540675e-62	5.52326407525951e-59	glycerol-3-phosphate dehydrogenase 2
ENSG00000159388	BTG2	4065.36	1.60749	0.096829	16.6014	6.81138300357745e-62	1.72753701428233e-58	BTG anti-proliferation factor 2
ENSG00000170485	NPAS2	787.801	2.21728	0.133797	16.572	1.11017750729874e-61	2.59909634112595e-58	neuronal PAS domain protein 2
ENSG00000105855	ITGB8	2017.88	2.04876	0.124534	16.4515	8.18548066295074e-61	1.77946502840647e-57	integrin subunit beta 8
ENSG00000134917	ADAMTS8	486.845	2.65119	0.161914	16.374	2.93102818852429e-60	5.94705619451579e-57	ADAM metallopeptidase with thrombospondin type 1 motif 8
ENSG00000122557	HERPUD2	977.265	2.15746	0.132222	16.317	7.47065447330125e-60	1.42105855559327e-56	HERPUD family member 2
ENSG00000211460	TSN	3477.92	-1.66423	0.102092	-16.3013	9.66210682666912e-60	1.72980130158632e-56	translin
ENSG00000023445	BIRC3	609.018	2.6179	0.161349	16.2251	3.34930951001502e-59	5.66312416318372e-56	baculoviral IAP repeat containing 3
ENSG00000170381	SEMA3E	1745.78	1.83739	0.115261	15.9411	3.28699656018663e-57	5.26524948996211e-54	semaphorin 3E
ENSG00000205212	CCDC144NL	1278.92	-2.16025	0.135781	-15.9098	5.4151059089737e-57	8.24043741698072e-54	CCDC144A N-terminal pseudogene
ENSG00000125355	TMEM255A	858.149	-2.4576	0.154765	-15.8796	8.77946024439819e-57	1.27239463113457e-53	transmembrane protein 255A
ENSG00000064115	TM7SF3	5256.63	1.5427	0.0975971	15.8068	2.79217854965852e-56	3.86272518903895e-53	transmembrane 7 superfamily member 3
ENSG00000179295	PTPN11	5985.23	-1.92653	0.122385	-15.7415	7.85720023457657e-56	1.03971256147538e-52	protein tyrosine phosphatase non-receptor type 11
ENSG00000071967	CYBRD1	2572.23	1.71455	0.109373	15.6761	2.20222268096891e-55	2.7926936373037e-52	cytochrome b reductase 1
ENSG00000162636	FAM102B	1417.35	-1.93978	0.125251	-15.4872	4.23335272561126e-54	5.15368360815914e-51	family with sequence similarity 102 member B
ENSG00000172939	OXSR1	2294.35	-1.65634	0.108113	-15.3204	5.59086608279721e-53	6.54453881653589e-50	oxidative stress responsive kinase 1
ENSG00000087245	MMP2	18911.1	1.50625	0.0988779	15.2334	2.12098931880031e-52	2.39082629324768e-49	matrix metallopeptidase 2
ENSG00000174738	NR1D2	2318.3	-1.57945	0.104056	-15.1788	4.88707803309885e-52	5.31207928347727e-49	nuclear receptor subfamily 1 group D member 2
ENSG00000128595	CALU	9870.4	1.37703	0.0909773	15.136	9.37031159146707e-52	9.83398045814828e-49	calumenin
ENSG00000133794	ARNTL	1144.59	1.92771	0.128273	15.0282	4.79946387196984e-51	4.8690560981134e-48	aryl hydrocarbon receptor nuclear translocator like
ENSG00000027697	IFNGR1	1037.67	1.87167	0.12476	15.0022	7.1012026810446e-51	6.9717775354062e-48	interferon gamma receptor 1
ENSG00000116161	CACYBP	3059.21	-1.49199	0.0996948	-14.9656	1.23255237255809e-50	1.17227285808767e-47	calcyclin binding protein
ENSG00000164125	FAM198B	3037.94	1.82457	0.12194	14.9629	1.28282051234842e-50	1.18311037252497e-47	golgi associated kinase 1B
ENSG00000151233	GXYLT1	1101.83	-1.80783	0.121437	-14.887	4.00178585818398e-50	3.42400834720066e-47	glucoside xylosyltransferase 1
ENSG00000146072	TNFRSF21	1282.1	1.78406	0.119846	14.8862	4.05008380151877e-50	3.42400834720066e-47	TNF receptor superfamily member 21
ENSG00000198420	FAM115A	1030.96	-1.84877	0.124161	-14.89	3.82614947893652e-50	3.42400834720066e-47	TRPM8 channel associated factor 1
ENSG00000171848	RRM2	9926.94	-1.68935	0.113943	-14.8263	9.90750724180554e-50	7.93513112906189e-47	ribonucleotide reductase regulatory subunit M2
ENSG00000115762	PLEKHB2	2811.88	-1.49029	0.100511	-14.8271	9.78176032894115e-50	7.93513112906189e-47	pleckstrin homology domain containing B2
ENSG00000137801	THBS1	18493.4	1.36571	0.0925061	14.7635	2.51957497188795e-49	1.96623754536948e-46	thrombospondin 1
ENSG00000198732	SMOC1	1036.52	2.38164	0.1615	14.747	3.21594591685717e-49	2.4469328494887e-46	SPARC related modular calcium binding 1
ENSG00000143815	LBR	3112.7	-1.50664	0.102662	-14.6757	9.21960034373626e-49	6.84386674296617e-46	lamin B receptor
ENSG00000076554	TPD52	1167.76	-1.74256	0.11975	-14.5516	5.70462393860901e-48	4.13381498979917e-45	tumor protein D52
ENSG00000111186	WNT5B	390.586	2.57113	0.176784	14.544	6.37882756388705e-48	4.51487481178843e-45	Wnt family member 5B
ENSG00000106367	AP1S1	2701.67	-1.5467	0.106414	-14.5346	7.30866326601266e-48	5.05543560229762e-45	adaptor related protein complex 1 subunit sigma 1
ENSG00000135074	ADAM19	7184.99	1.60619	0.110593	14.5235	8.59729829905474e-48	5.81463941626069e-45	ADAM metallopeptidase domain 19
ENSG00000163291	PAQR3	866.091	-2.04018	0.140527	-14.518	9.31478138480996e-48	6.16294285753676e-45	progestin and adipoQ receptor family member 3
ENSG00000171314	PGAM1	8728.26	-1.48651	0.102537	-14.4973	1.26040505835937e-47	8.16179318109947e-45	phosphoglycerate mutase 1
ENSG00000204580	DDR1	3958.6	1.5807	0.109543	14.4299	3.35358269205786e-47	2.12638102568293e-44	discoidin domain receptor tyrosine kinase 1
ENSG00000182667	NTM	3867.67	1.39166	0.0967503	14.3841	6.51625653207863e-47	4.04739321538394e-44	neurotrimin
ENSG00000122641	INHBA	2632.16	1.55465	0.108328	14.3513	1.0461021542257e-46	6.36762381277184e-44	inhibin subunit beta A
ENSG00000006576	PHTF2	1214.75	-1.68767	0.117843	-14.3214	1.6089414902754e-46	9.60159495226112e-44	putative homeodomain transcription factor 2
ENSG00000228716	DHFR	2348.88	-1.54527	0.10858	-14.2316	5.83685004957034e-46	3.41624098574372e-43	dihydrofolate reductase
ENSG00000186767	SPIN4	557.415	-2.29976	0.162712	-14.1339	2.3475263530985e-45	1.3480559350293e-42	spindlin family member 4
ENSG00000135048	TMEM2	9388.82	1.41808	0.100368	14.1288	2.52524658832584e-45	1.42325703547587e-42	cell migration inducing hyaluronidase 2
ENSG00000168078	PBK	2825.87	-1.79325	0.127507	-14.0639	6.3266317661346e-45	3.50092796004194e-42	PDZ binding kinase
ENSG00000150540	HNMT	793.785	1.92918	0.13746	14.0345	9.58454957214098e-45	5.20903153978769e-42	histamine N-methyltransferase
ENSG00000265992	ESRG	1524.09	-1.64095	0.117161	-14.0059	1.4340140388827e-44	7.65688022340263e-42	embryonic stem cell related
ENSG00000065911	MTHFD2	4945.17	-1.51775	0.108442	-13.9959	1.65106451721999e-44	8.66381872096386e-42	methylenetetrahydrofolate dehydrogenase (NADP+ dependent) 2, methenyltetrahydrofolate cyclohydrolase
ENSG00000187498	COL4A1	14028.3	1.42562	0.10236	13.9275	4.31478392551659e-44	2.22577031818809e-41	collagen type IV alpha 1 chain
ENSG00000180304	OAZ2	2632.62	-1.41206	0.101463	-13.9171	4.99066310993656e-44	2.53151386251532e-41	ornithine decarboxylase antizyme 2
ENSG00000057757	PITHD1	876.644	-1.94507	0.139837	-13.9095	5.54303348514549e-44	2.76561023148202e-41	PITH domain containing 1
ENSG00000110660	SLC35F2	3073.37	1.37495	0.0989078	13.9014	6.21538632187557e-44	3.05105294687553e-41	solute carrier family 35 member F2
ENSG00000026103	FAS	1459.98	1.64725	0.118845	13.8605	1.09842757841307e-43	5.30645132523836e-41	Fas cell surface death receptor
ENSG00000153993	SEMA3D	442.331	2.35637	0.170288	13.8375	1.51365274200476e-43	7.19812831295544e-41	semaphorin 3D
ENSG00000185483	ROR1	1374.12	2.20749	0.15962	13.8297	1.68770553251107e-43	7.90235659722682e-41	receptor tyrosine kinase like orphan receptor 1
ENSG00000261770	CTC-459F4.1	1468.91	1.67646	0.121354	13.8147	2.07932514793823e-43	9.58852437537877e-41	NA
ENSG00000238266	LINC00707	268.217	-3.41427	0.247222	-13.8106	2.20132360958153e-43	9.99959463546476e-41	long intergenic non-protein coding RNA 707
ENSG00000118194	TNNT2	621.363	-2.17887	0.15783	-13.8051	2.37390788594053e-43	1.06249833100882e-40	troponin T2, cardiac type
ENSG00000170558	CDH2	5194.22	1.28656	0.0935866	13.7473	5.28874165902281e-43	2.3327949622081e-40	cadherin 2
ENSG00000184897	H1FX	2281.41	-1.66684	0.121628	-13.7044	9.56081568175081e-43	4.15690607534408e-40	H1.10 linker histone
ENSG00000139291	TMEM19	386.236	-2.31058	0.169144	-13.6604	1.74920753781164e-42	7.4981875229996e-40	transmembrane protein 19
ENSG00000162521	RBBP4	2960.74	-1.37799	0.101136	-13.6251	2.83957704169112e-42	1.18387023649136e-39	RB binding protein 4, chromatin remodeling factor
ENSG00000149948	HMGA2	2979.51	1.91181	0.140308	13.6258	2.81335260017365e-42	1.18387023649136e-39	high mobility group AT-hook 2
ENSG00000137310	TCF19	2685.23	-1.65994	0.12203	-13.6027	3.85666768995428e-42	1.58618488032106e-39	transcription factor 19
ENSG00000164649	CDCA7L	1373.99	-1.59654	0.117442	-13.5943	4.3295571407891e-42	1.75693428773222e-39	cell division cycle associated 7 like
ENSG00000145730	PAM	6257.71	1.37564	0.101267	13.5843	4.96406788171048e-42	1.98791323657708e-39	peptidylglycine alpha-amidating monooxygenase
ENSG00000138459	SLC35A5	721.806	-2.01261	0.148204	-13.58	5.26228064428585e-42	2.07996768063429e-39	solute carrier family 35 member A5
ENSG00000129925	TMEM8A	2453.45	1.40026	0.103328	13.5516	7.75025723965485e-42	3.02409075754994e-39	post-glycosylphosphatidylinositol attachment to proteins 6
ENSG00000146070	PLA2G7	373.395	3.07911	0.227873	13.5124	1.32164107509292e-41	5.09166406588012e-39	phospholipase A2 group VII
ENSG00000005238	FAM214B	2105.56	1.50929	0.111778	13.5026	1.50894407474013e-41	5.74058911433949e-39	family with sequence similarity 214 member B
ENSG00000106723	SPIN1	3120.95	-1.32751	0.0985647	-13.4684	2.40010619576622e-41	9.01817679853642e-39	spindlin 1
ENSG00000153029	MR1	369.789	2.49434	0.18613	13.4011	5.96058483825693e-41	2.21232194576036e-38	major histocompatibility complex, class I-related
ENSG00000115758	ODC1	8415.7	-1.34367	0.100518	-13.3675	9.36717358040158e-41	3.43481840866894e-38	ornithine decarboxylase 1
ENSG00000108106	UBE2S	3173.06	-1.42858	0.10824	-13.1983	8.97467553388196e-40	3.25171726040116e-37	ubiquitin conjugating enzyme E2 S
ENSG00000132824	SERINC3	4155.64	1.27438	0.0966844	13.1808	1.13134546515498e-39	4.05088226258727e-37	serine incorporator 3
ENSG00000124762	CDKN1A	7191.03	1.30145	0.0988071	13.1716	1.27852833533496e-39	4.52465231231621e-37	cyclin dependent kinase inhibitor 1A
ENSG00000102241	HTATSF1	1634.36	-1.44289	0.10981	-13.1399	1.94576784031378e-39	6.80683266895977e-37	HIV-1 Tat specific factor 1
ENSG00000130816	DNMT1	4945.78	-1.41332	0.107998	-13.0865	3.93302743409132e-39	1.3602464767792e-36	DNA methyltransferase 1
ENSG00000170689	HOXB9	1163.33	-1.73527	0.132953	-13.0517	6.21151422868988e-39	2.12412848932783e-36	homeobox B9
ENSG00000170035	UBE2E3	1603.57	-1.61261	0.123868	-13.0188	9.56436985128329e-39	3.23435107137563e-36	ubiquitin conjugating enzyme E2 E3
ENSG00000166106	ADAMTS15	1143.32	1.82278	0.140428	12.9802	1.5856189659863e-38	5.30311134393331e-36	ADAM metallopeptidase with thrombospondin type 1 motif 15
ENSG00000172667	ZMAT3	2912.7	1.32045	0.102473	12.8858	5.40945903567904e-38	1.78953136685752e-35	zinc finger matrin-type 3
ENSG00000154429	CCSAP	645.185	-1.81591	0.141104	-12.8693	6.69959009932235e-38	2.19249488895565e-35	centriole, cilia and spindle associated protein
ENSG00000138311	ZNF365	688.465	1.90818	0.148826	12.8215	1.24288887456617e-37	4.02418328695973e-35	zinc finger protein 365
ENSG00000138780	GSTCD	659.501	-1.81477	0.141754	-12.8023	1.59199120433212e-37	5.10023708461559e-35	glutathione S-transferase C-terminal domain containing
ENSG00000134871	COL4A2	22600.3	1.16541	0.0910633	12.7978	1.68742603936535e-37	5.34966786542547e-35	collagen type IV alpha 2 chain
ENSG00000113300	CNOT6	1504.9	-1.48562	0.116417	-12.7613	2.69771937971904e-37	8.46444219811846e-35	CCR4-NOT transcription complex subunit 6
ENSG00000133169	BEX1	1464.12	-2.07016	0.163243	-12.6815	7.49058179941246e-37	2.32628425576651e-34	brain expressed X-linked 1
ENSG00000161642	ZNF385A	1462.17	1.48292	0.116959	12.6789	7.74055844774444e-37	2.3796353167384e-34	zinc finger protein 385A
ENSG00000118971	CCND2	6455.97	1.2791	0.100986	12.6661	9.1108791053019e-37	2.77289605569863e-34	cyclin D2
ENSG00000148730	EIF4EBP2	2948.07	-1.44535	0.115056	-12.5621	3.40950350184308e-36	1.02740830770885e-33	eukaryotic translation initiation factor 4E binding protein 2
ENSG00000166881	TMEM194A	1756.41	-1.54916	0.123465	-12.5473	4.1109242167146e-36	1.22662724054616e-33	nuclear envelope integral membrane protein 1
ENSG00000137575	SDCBP	1923.72	-1.5489	0.123738	-12.5176	5.9812371854929e-36	1.76736848291725e-33	syndecan binding protein
ENSG00000198959	TGM2	3059.41	1.53985	0.124131	12.4051	2.45348560270855e-35	7.17998406908026e-33	transglutaminase 2
ENSG00000173065	FAM222B	2330.7	1.29606	0.104652	12.3845	3.1720742284152e-35	9.19448372779206e-33	family with sequence similarity 222 member B
ENSG00000143549	TPM3	14287.7	-1.19815	0.0970364	-12.3474	5.03138266599621e-35	1.44462388150561e-32	tropomyosin 3
ENSG00000196368	NUDT11	386.595	-2.20102	0.178559	-12.3266	6.51736443213186e-35	1.85379426627975e-32	nudix hydrolase 11
ENSG00000048052	HDAC9	983.783	1.72539	0.140168	12.3094	8.05876310575835e-35	2.27100421410885e-32	histone deacetylase 9
ENSG00000118515	SGK1	1633.26	1.46537	0.119249	12.2883	1.04659184040446e-34	2.92229565712933e-32	serum/glucocorticoid regulated kinase 1
ENSG00000071282	LMCD1	3009.42	1.53997	0.125546	12.2661	1.37671713152898e-34	3.80912599073494e-32	LIM and cysteine rich domains 1
ENSG00000196975	ANXA4	1717.08	1.31303	0.107303	12.2367	1.98007911071147e-34	5.4291628589643e-32	annexin A4
ENSG00000184428	TOP1MT	2378.08	1.28529	0.105533	12.1791	4.01923589839056e-34	1.09219146935283e-31	DNA topoisomerase I mitochondrial
ENSG00000115380	EFEMP1	5114.93	1.14239	0.0940062	12.1523	5.58066282233617e-34	1.50307498228143e-31	EGF containing fibulin extracellular matrix protein 1
ENSG00000170961	HAS2	313.636	2.91512	0.24019	12.1367	6.74919241195563e-34	1.80185676366552e-31	hyaluronan synthase 2
ENSG00000153179	RASSF3	459.332	-1.93185	0.159357	-12.1228	7.99859023326868e-34	2.11684429347419e-31	Ras association domain family member 3
ENSG00000157227	MMP14	6701.86	1.28067	0.105798	12.1048	9.96054197254091e-34	2.61335426667485e-31	matrix metallopeptidase 14
ENSG00000055917	PUM2	3986.5	-1.16377	0.0969182	-12.0077	3.23589763186891e-33	8.4174824295667e-31	pumilio RNA binding family member 2
ENSG00000080839	RBL1	884.49	-1.71167	0.143045	-11.966	5.35757179598438e-33	1.38184489500665e-30	RB transcriptional corepressor like 1
ENSG00000145725	PPIP5K2	1024.21	-1.4633	0.122501	-11.9452	6.875367056485e-33	1.75841845684135e-30	diphosphoinositol pentakisphosphate kinase 2
ENSG00000136531	SCN2A	342.599	2.57371	0.215931	11.9191	9.40797105193272e-33	2.38609665804644e-30	sodium voltage-gated channel alpha subunit 2
ENSG00000198205	ZXDA	516.918	1.95055	0.1643	11.8719	1.65697341778224e-32	4.16776743555393e-30	zinc finger X-linked duplicated A
ENSG00000189060	H1F0	25337	-1.13283	0.0959069	-11.8118	3.39341851160965e-32	8.46546659023276e-30	H1.0 linker histone
ENSG00000197321	SVIL	3139.16	1.23489	0.104653	11.7998	3.91093450851712e-32	9.67717819241615e-30	supervillin
ENSG00000116688	MFN2	2082.87	-1.40827	0.119737	-11.7613	6.17596016487537e-32	1.51584957756437e-29	mitofusin 2
ENSG00000120063	GNA13	2472.66	-1.19844	0.102102	-11.7376	8.17299395858033e-32	1.98996056903514e-29	G protein subunit alpha 13
ENSG00000198689	SLC9A6	448.07	-1.84286	0.15717	-11.7253	9.454563752877e-32	2.28372736364136e-29	solute carrier family 9 member A6
ENSG00000138271	GPR87	411.374	1.93597	0.165768	11.6788	1.63504463659026e-31	3.91831366256887e-29	G protein-coupled receptor 87
ENSG00000068438	FTSJ1	2252.88	-1.29272	0.110698	-11.678	1.6521672357383e-31	3.92841482966368e-29	FtsJ RNA 2'-O-methyltransferase 1
ENSG00000059804	SLC2A3	1448.24	1.31945	0.113324	11.6431	2.48692723609373e-31	5.86741321166764e-29	solute carrier family 2 member 3
ENSG00000188021	UBQLN2	1356.99	-1.38591	0.119102	-11.6364	2.69144381784498e-31	6.30108404585478e-29	ubiquilin 2
ENSG00000128951	DUT	1347.55	-1.39535	0.120187	-11.6098	3.67267561714871e-31	8.5326627792306e-29	deoxyuridine triphosphatase
ENSG00000166900	STX3	2143.23	-1.42076	0.122467	-11.6011	4.06783097854491e-31	9.37912392666774e-29	syntaxin 3
ENSG00000203805	PPAPDC1A	992.31	1.41117	0.121931	11.5735	5.61301439393234e-31	1.28445182766414e-28	phospholipid phosphatase 4
ENSG00000182319	SGK223	1267.13	1.34863	0.116651	11.5612	6.4786563049735e-31	1.47147690031245e-28	NA
ENSG00000185650	ZFP36L1	11232.2	1.51085	0.131036	11.53	9.31724283387438e-31	2.10052063443679e-28	ZFP36 ring finger protein like 1
ENSG00000011405	PIK3C2A	2216.09	-1.24911	0.108369	-11.5265	9.70108726692324e-31	2.17097493359418e-28	phosphatidylinositol-4-phosphate 3-kinase catalytic subunit type 2 alpha
ENSG00000187079	TEAD1	7103.64	-1.08632	0.0942519	-11.5258	9.78456721735727e-31	2.17367374642532e-28	TEA domain transcription factor 1
ENSG00000112773	FAM46A	750.575	1.60201	0.139289	11.5013	1.29924435163659e-30	2.86539868420722e-28	terminal nucleotidyltransferase 5A
ENSG00000168765	GSTM4	1479.82	-1.45412	0.126444	-11.5001	1.31767388471836e-30	2.88513702743909e-28	glutathione S-transferase mu 4
ENSG00000147475	ERLIN2	1736.82	1.24451	0.108367	11.4843	1.58230098242575e-30	3.43980931429484e-28	ER lipid raft associated 2
ENSG00000101412	E2F1	1385.65	-1.52905	0.133162	-11.4826	1.61326022663071e-30	3.48223936152522e-28	E2F transcription factor 1
ENSG00000145681	HAPLN1	9358.63	1.55825	0.135787	11.4757	1.74803777552977e-30	3.74658659846821e-28	hyaluronan and proteoglycan link protein 1
ENSG00000112186	CAP2	1717.89	1.37727	0.120143	11.4636	2.00967833093103e-30	4.27724195817384e-28	cyclase associated actin cytoskeleton regulatory protein 2
ENSG00000159140	SON	7571.54	-1.11389	0.0971759	-11.4626	2.03304649167914e-30	4.29692847043435e-28	SON DNA and RNA binding protein
ENSG00000079931	MOXD1	2314.01	1.21219	0.105759	11.4618	2.05105516655121e-30	4.30509406855076e-28	monooxygenase DBH like 1
ENSG00000123091	RNF11	1756.61	-1.24355	0.108547	-11.4564	2.1845428836671e-30	4.55387415509646e-28	ring finger protein 11
ENSG00000109790	KLHL5	2055.36	-1.22791	0.10739	-11.4341	2.82437447627649e-30	5.84760797180103e-28	kelch like family member 5
ENSG00000102804	TSC22D1	3529.53	1.11731	0.0977629	11.4288	3.00373787141722e-30	6.17694338625561e-28	TSC22 domain family member 1
ENSG00000105887	MTPN	2634.57	-1.29136	0.113676	-11.36	6.61718825749842e-30	1.35163842024808e-27	myotrophin
ENSG00000134287	ARF3	4717.77	-1.07685	0.094972	-11.3386	8.4453430018709e-30	1.71356009507961e-27	ADP ribosylation factor 3
ENSG00000161638	ITGA5	10352.2	1.21641	0.107359	11.3303	9.28606374922927e-30	1.87166457091254e-27	integrin subunit alpha 5
ENSG00000198431	TXNRD1	8343.91	-1.32375	0.117087	-11.3056	1.23045846571688e-29	2.46375022395349e-27	thioredoxin reductase 1
ENSG00000100647	KIAA0247	1643.61	1.38084	0.122272	11.2932	1.41804688264533e-29	2.82080110283076e-27	sushi domain containing 6
ENSG00000179833	SERTAD2	2346.91	-1.22972	0.108984	-11.2835	1.58389346644503e-29	3.13024660073081e-27	SERTA domain containing 2
ENSG00000140511	HAPLN3	1995.6	1.43515	0.127225	11.2804	1.6405089783925e-29	3.22121875854037e-27	hyaluronan and proteoglycan link protein 3
ENSG00000095002	MSH2	3158.01	-1.10586	0.0980507	-11.2785	1.67647665159272e-29	3.27074146738618e-27	mutS homolog 2
ENSG00000157020	SEC13	3036.78	-1.33037	0.118022	-11.2722	1.79994967049174e-29	3.48926549180994e-27	SEC13 homolog, nuclear pore and COPII coat complex component
ENSG00000133657	ATP13A3	3978.23	-1.0913	0.09688	-11.2644	1.96667975454906e-29	3.78834799555067e-27	ATPase 13A3
ENSG00000080546	SESN1	921.757	1.38831	0.123275	11.262	2.0218688853542e-29	3.87016223432421e-27	sestrin 1
ENSG00000079263	SP140	218.46	-2.90118	0.258442	-11.2257	3.05108704922903e-29	5.80373964645534e-27	SP140 nuclear body protein
ENSG00000160949	TONSL	2516.72	-1.34901	0.120564	-11.1891	4.60848400996823e-29	8.71175222629709e-27	tonsoku like, DNA repair protein
ENSG00000151835	SACS	2869.22	-1.10525	0.0993053	-11.1298	8.98244407247984e-29	1.67718211868665e-26	sacsin molecular chaperone
ENSG00000169255	B3GALNT1	350.32	-1.91159	0.17175	-11.1301	8.95623256261592e-29	1.67718211868665e-26	beta-1,3-N-acetylgalactosaminyltransferase 1 (globoside blood group)
ENSG00000158373	HIST1H2BD	1306.3	1.28208	0.115305	11.119	1.01357016617137e-28	1.88097609801377e-26	H2B clustered histone 5
ENSG00000107643	MAPK8	2039.4	-1.1753	0.105983	-11.0895	1.41096648599683e-28	2.60259181826142e-26	mitogen-activated protein kinase 8
ENSG00000095739	BAMBI	592.119	1.79607	0.162121	11.0785	1.59437038932103e-28	2.92317245777022e-26	BMP and activin membrane bound inhibitor
ENSG00000168685	IL7R	4713.68	1.32514	0.119641	11.076	1.64041126752819e-28	2.98957586390541e-26	interleukin 7 receptor
ENSG00000182168	UNC5C	263.172	2.25286	0.203658	11.062	1.91761413407966e-28	3.45340746572275e-26	unc-5 netrin receptor C
ENSG00000138698	RAP1GDS1	935.776	-1.41561	0.127969	-11.0621	1.91548253356537e-28	3.45340746572275e-26	Rap1 GTPase-GDP dissociation stimulator 1
ENSG00000109738	GLRB	1104.72	1.86209	0.168467	11.0532	2.11617117039063e-28	3.78856879828463e-26	glycine receptor beta
ENSG00000055163	CYFIP2	3774.17	1.07639	0.0974811	11.042	2.39594312894906e-28	4.2643584286295e-26	cytoplasmic FMR1 interacting protein 2
ENSG00000137699	TRIM29	248.32	-2.48745	0.225555	-11.0282	2.79518718482428e-28	4.94601871919342e-26	tripartite motif containing 29
ENSG00000109332	UBE2D3	4621.31	-1.05579	0.0957959	-11.0213	3.01809339402951e-28	5.30957644203977e-26	ubiquitin conjugating enzyme E2 D3
ENSG00000128791	TWSG1	1884.49	-1.36019	0.123452	-11.018	3.12859118949685e-28	5.47233752024923e-26	twisted gastrulation BMP signaling modulator 1
ENSG00000120438	TCP1	8601.89	-0.998439	0.090953	-10.9775	4.90127530660788e-28	8.52401794037775e-26	t-complex 1
ENSG00000153904	DDAH1	878.013	-1.3966	0.127743	-10.9329	8.02690741704643e-28	1.38806208657846e-25	dimethylarginine dimethylaminohydrolase 1
ENSG00000168374	ARF4	5348.86	1.11616	0.102118	10.9301	8.27293698329482e-28	1.422524503314e-25	ADP ribosylation factor 4
ENSG00000105767	CADM4	4950.4	1.05754	0.0967667	10.9287	8.40373936708732e-28	1.43689779571518e-25	cell adhesion molecule 4
ENSG00000173726	TOMM20	2262.11	-1.22141	0.11194	-10.9113	1.01756214356183e-27	1.73013987929074e-25	translocase of outer mitochondrial membrane 20
ENSG00000222009	BTBD19	1061.54	1.34926	0.123732	10.9047	1.09458297223137e-27	1.85075737554787e-25	BTB domain containing 19
ENSG00000140323	DISP2	400.975	2.04015	0.187373	10.8881	1.31291642917058e-27	2.20765809512744e-25	dispatched RND transporter family member 2
ENSG00000085719	CPNE3	2394.25	-1.1202	0.103064	-10.8689	1.62084475653924e-27	2.71046209699295e-25	copine 3
ENSG00000111674	ENO2	2721.47	-1.10774	0.10225	-10.8337	2.38445389215576e-27	3.9656204485115e-25	enolase 2
ENSG00000102898	NUTF2	4321.79	-1.036	0.0960085	-10.7907	3.80838994639524e-27	6.299366740138e-25	nuclear transport factor 2
ENSG00000136542	GALNT5	301.275	1.98133	0.183735	10.7837	4.1122861568461e-27	6.76526644235736e-25	polypeptide N-acetylgalactosaminyltransferase 5
ENSG00000186193	SAPCD2	1135.98	-1.4792	0.137494	-10.7583	5.41424478896287e-27	8.85927635226262e-25	suppressor APC domain containing 2
ENSG00000164588	HCN1	164.712	2.68161	0.249801	10.735	6.97104532661713e-27	1.13456558564488e-24	hyperpolarization activated cyclic nucleotide gated potassium channel 1
ENSG00000152332	UHMK1	3162.13	-1.05224	0.0981524	-10.7205	8.15483304569825e-27	1.3201720412012e-24	U2AF homology motif kinase 1
ENSG00000188153	COL4A5	789.264	1.47643	0.137795	10.7147	8.68700896444121e-27	1.3988842213374e-24	collagen type IV alpha 5 chain
ENSG00000131100	ATP6V1E1	1631.6	-1.39921	0.130599	-10.7138	8.77003393423815e-27	1.40482096204494e-24	ATPase H+ transporting V1 subunit E1
ENSG00000152253	SPC25	1472.8	-1.35421	0.126761	-10.6832	1.21951001349121e-26	1.9432349351102e-24	SPC25 component of NDC80 kinetochore complex
ENSG00000169436	COL22A1	646.264	1.64112	0.153751	10.6739	1.34780628052994e-26	2.12541368642118e-24	collagen type XXII alpha 1 chain
ENSG00000196422	PPP1R26	867.922	-1.49471	0.140033	-10.674	1.34738827050824e-26	2.12541368642118e-24	protein phosphatase 1 regulatory subunit 26
ENSG00000111897	SERINC1	2041.62	-1.42284	0.133367	-10.6685	1.4283986340851e-26	2.24089239321546e-24	serine incorporator 1
ENSG00000264364	DYNLL2	5935.04	-0.983513	0.0923572	-10.649	1.76228892281621e-26	2.73649302887303e-24	dynein light chain LC8-type 2
ENSG00000240583	AQP1	615.29	-2.01689	0.189396	-10.6491	1.76097864941227e-26	2.73649302887303e-24	aquaporin 1 (Colton blood group)
ENSG00000167074	TEF	1270.59	-1.33579	0.125485	-10.645	1.84055851026381e-26	2.84352275430859e-24	TEF transcription factor, PAR bZIP family member
ENSG00000148180	GSN	4016.87	1.19688	0.112603	10.6292	2.17886717730586e-26	3.3491829566315e-24	gelsolin
ENSG00000184384	MAML2	869.076	1.53418	0.144439	10.6217	2.36264786770833e-26	3.61342652531171e-24	mastermind like transcriptional coactivator 2
ENSG00000132541	HRSP12	162.374	-2.70751	0.254959	-10.6194	2.4217482196539e-26	3.6741183392218e-24	reactive intermediate imine deaminase A homolog
ENSG00000095209	TMEM38B	517.317	-1.67021	0.157282	-10.6192	2.42647539406467e-26	3.6741183392218e-24	transmembrane protein 38B
ENSG00000140937	CDH11	1561.43	1.24062	0.117148	10.5902	3.30814546985543e-26	4.98432709777476e-24	cadherin 11
ENSG00000156735	BAG4	402.722	-1.74405	0.16476	-10.5854	3.48271207268895e-26	5.22149467646741e-24	BAG cochaperone 4
ENSG00000139514	SLC7A1	3853.03	-1.10588	0.104541	-10.5785	3.75037075731924e-26	5.59522225485349e-24	solute carrier family 7 member 1
ENSG00000163697	APBB2	6460.15	0.986466	0.0933553	10.5668	4.24801970696283e-26	6.30675511128848e-24	amyloid beta precursor protein binding family B member 2
ENSG00000101955	SRPX	2810.16	1.07687	0.102066	10.5508	5.03693410764182e-26	7.44170337699412e-24	sushi repeat containing protein X-linked
ENSG00000056558	TRAF1	213.704	2.42424	0.229971	10.5415	5.56079146509322e-26	8.17597527730011e-24	TNF receptor associated factor 1
ENSG00000150403	TMCO3	2438.25	-1.16915	0.110919	-10.5406	5.61501909597168e-26	8.21601472047588e-24	transmembrane and coiled-coil domains 3
ENSG00000243137	PSG4	598.704	1.63724	0.155375	10.5374	5.80998485126522e-26	8.46061669608884e-24	pregnancy specific beta-1-glycoprotein 4
ENSG00000169683	LRRC45	778.767	-1.45376	0.13797	-10.5368	5.84711742439612e-26	8.47414375292837e-24	leucine rich repeat containing 45
ENSG00000104213	PDGFRL	603.326	1.53382	0.145618	10.5332	6.07288265610655e-26	8.75962955633189e-24	platelet derived growth factor receptor like
ENSG00000188064	WNT7B	123.468	-3.03801	0.289113	-10.508	7.93280734404642e-26	1.13884429960402e-23	Wnt family member 7B
ENSG00000247556	OIP5-AS1	2046.37	-1.12795	0.107503	-10.4922	9.38022258996425e-26	1.34031490387588e-23	OIP5 antisense RNA 1
ENSG00000078237	C12orf5	2140.72	1.13859	0.108569	10.4872	9.88802546916512e-26	1.40627128576654e-23	TP53 induced glycolysis regulatory phosphatase
ENSG00000116701	NCF2	1022.09	-1.44715	0.138031	-10.4842	1.02101961664506e-25	1.44533637360895e-23	neutrophil cytosolic factor 2
ENSG00000113048	MRPS27	2584.06	-1.06294	0.101537	-10.4685	1.20567378586521e-25	1.69882785522258e-23	mitochondrial ribosomal protein S27
ENSG00000070182	SPTB	1190.15	-1.2407	0.118753	-10.4477	1.5007105348476e-25	2.10479839299939e-23	spectrin beta, erythrocytic
ENSG00000187109	NAP1L1	20100.2	0.927802	0.0888407	10.4434	1.57021891918864e-25	2.19218407364707e-23	nucleosome assembly protein 1 like 1
ENSG00000011426	ANLN	13988.8	-1.09368	0.105094	-10.4068	2.30966005226846e-25	3.2097946890772e-23	anillin actin binding protein
ENSG00000162368	CMPK1	2038.96	-1.27485	0.122553	-10.4024	2.41819515619089e-25	3.3453531626668e-23	cytidine/uridine monophosphate kinase 1
ENSG00000012963	UBR7	849.944	-1.30893	0.12595	-10.3925	2.68277534686027e-25	3.69458224804037e-23	ubiquitin protein ligase E3 component n-recognin 7
ENSG00000101000	PROCR	2245.5	1.09729	0.105605	10.3905	2.73786986410506e-25	3.75347159072241e-23	protein C receptor
ENSG00000158186	MRAS	1106.77	-1.27358	0.122582	-10.3896	2.76462054027496e-25	3.77314915440666e-23	muscle RAS oncogene homolog
ENSG00000135457	TFCP2	1010.6	-1.29634	0.124998	-10.371	3.36143737361034e-25	4.56720296722459e-23	transcription factor CP2
ENSG00000133872	TMEM66	4134.55	-3.10938	0.300185	-10.3582	3.84128879397823e-25	5.19598330865455e-23	store-operated calcium entry associated regulatory factor
ENSG00000176658	MYO1D	744.644	-1.54736	0.149634	-10.3409	4.60019664240622e-25	6.19499932794837e-23	myosin ID
ENSG00000135549	PKIB	447.907	-1.98696	0.192222	-10.3368	4.80498596936419e-25	6.44227964659027e-23	cAMP-dependent protein kinase inhibitor beta
ENSG00000183283	DAZAP2	4086.05	-1.07696	0.104205	-10.335	4.89439112352239e-25	6.53336815107035e-23	DAZ associated protein 2
ENSG00000130635	COL5A1	10803.5	0.953257	0.092254	10.333	4.99888479178417e-25	6.64371435100224e-23	collagen type V alpha 1 chain
ENSG00000164171	ITGA2	1058.83	1.32685	0.128503	10.3255	5.40612901321209e-25	7.15371897900478e-23	integrin subunit alpha 2
ENSG00000133704	IPO8	1306.63	-1.20125	0.116367	-10.3229	5.55110202642328e-25	7.2822323350945e-23	importin 8
ENSG00000156802	ATAD2	7076.15	-1.12426	0.108906	-10.3232	5.5341101375035e-25	7.2822323350945e-23	ATPase family AAA domain containing 2
ENSG00000154721	JAM2	545.635	1.67977	0.16288	10.3129	6.15876956690797e-25	8.04472754372721e-23	junctional adhesion molecule 2
ENSG00000156510	HKDC1	149.456	-2.98157	0.289194	-10.3099	6.35499843826713e-25	8.26557168669487e-23	hexokinase domain containing 1
ENSG00000150347	ARID5B	3638.85	1.1396	0.110714	10.2932	7.56256605885234e-25	9.79432757451791e-23	AT-rich interaction domain 5B
ENSG00000240108	NCOR1P1	480.289	-1.74902	0.170142	-10.2798	8.69490681000428e-25	1.12131139306136e-22	NCOR1 pseudogene 1
ENSG00000116017	ARID3A	690.872	1.42369	0.138525	10.2775	8.89685212537054e-25	1.14251347863144e-22	AT-rich interaction domain 3A
ENSG00000166750	SLFN5	960.816	1.48427	0.144652	10.261	1.05650123903059e-24	1.35103425251663e-22	schlafen family member 5
ENSG00000150630	VEGFC	651.575	1.67092	0.16297	10.253	1.14763805753168e-24	1.45534851170737e-22	vascular endothelial growth factor C
ENSG00000134986	NREP	1780.17	-1.33156	0.129867	-10.2532	1.14448689236429e-24	1.45534851170737e-22	neuronal regeneration related protein
ENSG00000088256	GNA11	1054.43	-1.39533	0.136137	-10.2495	1.19011646874977e-24	1.50295413802487e-22	G protein subunit alpha 11
ENSG00000138131	LOXL4	7106.58	1.23332	0.120407	10.2429	1.27325598569078e-24	1.60130355059913e-22	lysyl oxidase like 4
ENSG00000196155	PLEKHG4	1601.78	-1.13472	0.110851	-10.2364	1.36182920922056e-24	1.70564905278304e-22	pleckstrin homology and RhoGEF domain containing G4
ENSG00000122952	ZWINT	5777.72	-1.11454	0.108929	-10.2318	1.42865744067391e-24	1.78201595110289e-22	ZW10 interacting kinetochore protein
ENSG00000142149	HUNK	668.954	-1.48047	0.144892	-10.2178	1.65102459938503e-24	2.05097688499115e-22	hormonally up-regulated Neu-associated kinase
ENSG00000165617	DACT1	1112.47	1.2377	0.121152	10.2161	1.67953599975972e-24	2.07791374604419e-22	dishevelled binding antagonist of beta catenin 1
ENSG00000189403	HMGB1	7491.42	-0.934282	0.0916231	-10.197	2.04455795540663e-24	2.5192761689393e-22	high mobility group box 1
ENSG00000183688	FAM101B	789.728	-1.42904	0.140398	-10.1784	2.4753353719322e-24	3.03777548567567e-22	refilin B
ENSG00000148468	FAM171A1	4392.91	-0.9749	0.095954	-10.1601	2.98823384069213e-24	3.65248582094237e-22	family with sequence similarity 171 member A1
ENSG00000137812	CASC5	1806.14	-1.37359	0.135445	-10.1413	3.62322269093783e-24	4.41091130394771e-22	kinetochore scaffold 1
ENSG00000049089	COL9A2	1611.42	1.13	0.111647	10.1212	4.44947406264865e-24	5.3952088883152e-22	collagen type IX alpha 2 chain
ENSG00000227036	LINC00511	1197.68	1.49948	0.148346	10.108	5.0907296407931e-24	6.14826811974357e-22	long intergenic non-protein coding RNA 511
ENSG00000134532	SOX5	518.815	1.57116	0.156028	10.0697	7.51898619669398e-24	9.04507292080558e-22	SRY-box transcription factor 5
ENSG00000060718	COL11A1	6594.23	1.08939	0.108207	10.0676	7.68034899588875e-24	9.20281187755409e-22	collagen type XI alpha 1 chain
ENSG00000012822	CALCOCO1	1831.79	1.10967	0.110335	10.0573	8.5297769304735e-24	1.01805396423122e-21	calcium binding and coiled-coil domain 1
ENSG00000076003	MCM6	3161.85	-1.05615	0.105193	-10.0402	1.01516224528385e-23	1.20689308340679e-21	minichromosome maintenance complex component 6
ENSG00000010017	RANBP9	909.386	-1.37371	0.136893	-10.0349	1.07049385911089e-23	1.26772298062412e-21	RAN binding protein 9
ENSG00000135905	DOCK10	1033.55	1.21909	0.12158	10.027	1.15962346731082e-23	1.36795117161259e-21	dedicator of cytokinesis 10
ENSG00000102531	FNDC3A	2695.69	1.02549	0.102366	10.0178	1.2725013646339e-23	1.49531193176188e-21	fibronectin type III domain containing 3A
ENSG00000166128	RAB8B	1777.05	1.14421	0.114473	9.99542	1.5961393385924e-23	1.86840387577153e-21	RAB8B, member RAS oncogene family
ENSG00000198954	KIAA1279	1467.16	-1.10178	0.110597	-9.96216	2.23167407973777e-23	2.60233718838387e-21	kinesin family binding protein
ENSG00000131435	PDLIM4	1744.62	1.18956	0.119462	9.95764	2.33534519747565e-23	2.71283324752563e-21	PDZ and LIM domain 4
ENSG00000213341	CHUK	1054.04	-1.39872	0.140543	-9.95226	2.46526306696615e-23	2.85286241228573e-21	component of inhibitor of nuclear factor kappa B kinase complex
ENSG00000164062	APEH	3503.01	-1.18163	0.118745	-9.95101	2.49639891713025e-23	2.877950797078e-21	acylaminoacyl-peptide hydrolase
ENSG00000096093	EFHC1	3234.79	0.988391	0.0994813	9.93544	2.91886286201066e-23	3.35228646057715e-21	EF-hand domain containing 1
ENSG00000240184	PCDHGC3	792.352	1.39115	0.140325	9.91376	3.62734903267721e-23	4.15031457930568e-21	protocadherin gamma subfamily C, 3
ENSG00000117394	SLC2A1	4745.26	0.943437	0.0953723	9.89215	4.50261046523225e-23	5.13247001907654e-21	solute carrier family 2 member 1
ENSG00000173559	NABP1	2220.13	1.12623	0.113921	9.88603	4.78634865422035e-23	5.43554183922374e-21	nucleic acid binding protein 1
ENSG00000120802	TMPO	3361.93	-1.12506	0.113912	-9.8766	5.2586568829416e-23	5.9497108636553e-21	thymopoietin
ENSG00000206053	HN1L	5547.97	-0.971691	0.0987065	-9.84424	7.25834682588625e-23	8.18176983873511e-21	Jupiter microtubule associated homolog 2
ENSG00000174151	CYB561D1	778.071	-1.3508	0.137656	-9.81285	9.91265401103786e-23	1.11325322813999e-20	cytochrome b561 family member D1
ENSG00000156504	FAM122B	556.168	-1.4072	0.143515	-9.80528	1.06849053577854e-22	1.19557020060367e-20	family with sequence similarity 122B
ENSG00000172986	GXYLT2	1802.35	1.10914	0.113344	9.78559	1.2983148601775e-22	1.44740706115393e-20	glucoside xylosyltransferase 2
ENSG00000139921	TMX1	2244.41	-1.21621	0.124345	-9.78091	1.3598212028811e-22	1.51044373393016e-20	thioredoxin related transmembrane protein 1
ENSG00000204262	COL5A2	8788.43	1.29877	0.132903	9.77234	1.47995962651149e-22	1.63791168119553e-20	collagen type V alpha 2 chain
ENSG00000198824	CHAMP1	1429.25	-1.12524	0.11518	-9.76939	1.52370131684922e-22	1.68021194124298e-20	chromosome alignment maintaining phosphoprotein 1
ENSG00000156804	FBXO32	302.466	2.00246	0.205008	9.76774	1.54871442856663e-22	1.70162901203702e-20	F-box protein 32
ENSG00000059145	UNKL	1369.78	-1.10952	0.113646	-9.76298	1.62315059087479e-22	1.77699957673649e-20	unk like zinc finger
ENSG00000145794	MEGF10	329.97	1.72912	0.177207	9.7576	1.71160693392337e-22	1.86712390802716e-20	multiple EGF like domains 10
ENSG00000023909	GCLM	959.607	-1.33988	0.13777	-9.72552	2.34702274012919e-22	2.55112989627971e-20	glutamate-cysteine ligase modifier subunit
ENSG00000183856	IQGAP3	5002.92	-1.11976	0.115194	-9.72065	2.46211340894735e-22	2.66670539506451e-20	IQ motif containing GTPase activating protein 3
ENSG00000089685	BIRC5	2556.61	-1.20069	0.123729	-9.70413	2.89529176401887e-22	3.12475903680547e-20	baculoviral IAP repeat containing 5
ENSG00000143375	CGN	1534.04	1.18128	0.121826	9.69643	3.1222013359192e-22	3.35774550030745e-20	cingulin
ENSG00000111670	GNPTAB	1207.51	-1.12869	0.116463	-9.69141	3.27975736901597e-22	3.51476815232398e-20	N-acetylglucosamine-1-phosphate transferase subunits alpha and beta
ENSG00000165733	BMS1	5599.19	-0.999676	0.103206	-9.68619	3.451656160325e-22	3.6860054469997e-20	BMS1 ribosome biogenesis factor
ENSG00000180891	CUEDC1	6292.56	0.898395	0.0928793	9.67272	3.93766322582371e-22	4.19030700272534e-20	CUE domain containing 1
ENSG00000139726	DENR	2551.81	-1.03147	0.10665	-9.67151	3.98445418689515e-22	4.22532624314125e-20	density regulated re-initiation and release factor
ENSG00000108960	MMD	704.703	-1.29875	0.134365	-9.66583	4.21188462061596e-22	4.45099682043218e-20	monocyte to macrophage differentiation associated
ENSG00000170425	ADORA2B	1051.99	1.33907	0.138585	9.66245	4.3533509504166e-22	4.58457564622593e-20	adenosine A2b receptor
ENSG00000107796	ACTA2	188.609	2.3604	0.244516	9.65337	4.75654685635375e-22	4.98675340118665e-20	actin alpha 2, smooth muscle
ENSG00000186310	NAP1L3	506.297	-1.76115	0.182444	-9.65313	4.76801458763041e-22	4.98675340118665e-20	nucleosome assembly protein 1 like 3
ENSG00000145284	SCD5	1025.5	1.20769	0.125128	9.65159	4.83992382912137e-22	5.04462608696263e-20	stearoyl-CoA desaturase 5
ENSG00000143761	ARF1	8141.9	-1.07082	0.111122	-9.63642	5.61111528308158e-22	5.8284741856856e-20	ADP ribosylation factor 1
ENSG00000040199	PHLPP2	1434.15	-1.19331	0.124054	-9.61929	6.62893663793671e-22	6.86230226447632e-20	PH domain and leucine rich repeat protein phosphatase 2
ENSG00000104888	SLC17A7	580.181	1.5073	0.156814	9.61202	7.11412532021168e-22	7.33960691934381e-20	solute carrier family 17 member 7
ENSG00000151135	C12orf23	687.03	-1.41446	0.14722	-9.60782	7.40994775082806e-22	7.61897837150176e-20	transmembrane protein 263
ENSG00000165861	ZFYVE1	1509.21	1.09522	0.114026	9.60506	7.61149164093503e-22	7.79985683810968e-20	zinc finger FYVE-type containing 1
ENSG00000160201	U2AF1	2820.93	-0.967034	0.100855	-9.58832	8.95288606660166e-22	9.14366065224904e-20	U2 small nuclear RNA auxiliary factor 1
ENSG00000129173	E2F8	495.285	-1.60635	0.167776	-9.57432	1.02527206916493e-21	1.04361723829548e-19	E2F transcription factor 8
ENSG00000163918	RFC4	1707.84	-1.16497	0.121693	-9.57301	1.03834261980466e-21	1.05339858779183e-19	replication factor C subunit 4
ENSG00000070540	WIPI1	1216.3	1.22333	0.128033	9.5548	1.23819587893045e-21	1.25197646429397e-19	WD repeat domain, phosphoinositide interacting 1
ENSG00000117713	ARID1A	3520.92	-1.00452	0.105274	-9.54202	1.40076296159402e-21	1.41166293828192e-19	AT-rich interaction domain 1A
ENSG00000100100	PIK3IP1	650.773	1.79106	0.187727	9.54075	1.41804120316652e-21	1.42435920852716e-19	phosphoinositide-3-kinase interacting protein 1
ENSG00000224081	LINC01057	587.826	-1.54869	0.162338	-9.53987	1.43008220273184e-21	1.43172867895209e-19	SLC44A3 antisense RNA 1
ENSG00000270069	RP6-99M1.2	696.324	1.42859	0.149817	9.53552	1.49142069154545e-21	1.48824225400609e-19	NA
ENSG00000197903	HIST1H2BK	9997.26	1.0249	0.107542	9.53022	1.56956846229883e-21	1.5611051029433e-19	H2B clustered histone 12
ENSG00000009413	REV3L	1694.11	1.08448	0.113879	9.52304	1.68190453894703e-21	1.66738647045124e-19	REV3 like, DNA directed polymerase zeta catalytic subunit
ENSG00000143641	GALNT2	8098.86	0.874461	0.0919178	9.51352	1.84323630371639e-21	1.82139275661066e-19	polypeptide N-acetylgalactosaminyltransferase 2
ENSG00000128266	GNAZ	653.923	-1.30418	0.137127	-9.51077	1.89257223263864e-21	1.86409177671059e-19	G protein subunit alpha z
ENSG00000148737	TCF7L2	664.232	-1.30948	0.13769	-9.51033	1.90067072784831e-21	1.8660294710343e-19	transcription factor 7 like 2
ENSG00000242498	C15orf38	801.075	-1.22961	0.129306	-9.50928	1.9198118094087e-21	1.87876117104031e-19	actin related protein 2/3 complex inhibitor
ENSG00000140416	TPM1	15922.6	0.902674	0.0950929	9.49256	2.25437716430755e-21	2.19910157037501e-19	tropomyosin 1
ENSG00000183762	KREMEN1	1016.3	1.27585	0.134468	9.48815	2.35174318340441e-21	2.28675091970969e-19	kringle containing transmembrane protein 1
ENSG00000169252	ADRB2	449.697	1.84063	0.194101	9.48284	2.47449689145058e-21	2.39844945513689e-19	adrenoceptor beta 2
ENSG00000148634	HERC4	2490.29	0.998824	0.105452	9.47182	2.75011216617234e-21	2.65713218341128e-19	HECT and RLD domain containing E3 ubiquitin protein ligase 4
ENSG00000179431	FJX1	1885.05	1.10212	0.116368	9.47105	2.77054929694927e-21	2.66840721052693e-19	four-jointed box kinase 1
ENSG00000049323	LTBP1	4503.85	1.21492	0.128386	9.46297	2.99319661220367e-21	2.87375201553371e-19	latent transforming growth factor beta binding protein 1
ENSG00000260032	LINC00657	6585.44	-1.05042	0.11117	-9.44874	3.42922407788735e-21	3.28202625190256e-19	non-coding RNA activated by DNA damage
ENSG00000198830	HMGN2	15504.8	-0.928021	0.0982288	-9.44755	3.46866958746912e-21	3.30937175218253e-19	high mobility group nucleosomal binding domain 2
ENSG00000176244	ACBD7	184.609	-2.30434	0.244393	-9.42882	4.14716813126444e-21	3.94434568984479e-19	acyl-CoA binding domain containing 7
ENSG00000132297	HHLA1	336.829	-1.72425	0.183066	-9.41871	4.56667509244162e-21	4.32980549652526e-19	HERV-H LTR-associating 1
ENSG00000168938	PPIC	1551.53	1.05702	0.112382	9.40557	5.17479194872409e-21	4.89114263849123e-19	peptidylprolyl isomerase C
ENSG00000154639	CXADR	837.074	-1.26045	0.134055	-9.40242	5.33219418523186e-21	5.0243136231434e-19	CXADR Ig-like cell adhesion molecule
ENSG00000139496	NUPL1	1729.75	-1.12455	0.119919	-9.37752	6.75408080719359e-21	6.34445831379435e-19	nucleoporin 58
ENSG00000139793	MBNL2	906.977	-1.17955	0.125884	-9.37012	7.24475092459001e-21	6.78443059661222e-19	muscleblind like splicing regulator 2
ENSG00000131737	KRT34	197.926	-2.13096	0.227845	-9.35267	8.54624694641191e-21	7.97868177343701e-19	keratin 34
ENSG00000132294	EFR3A	6401.97	0.919398	0.0983861	9.34479	9.20677282156826e-21	8.56905598851468e-19	EFR3 homolog A
ENSG00000092964	DPYSL2	1637.58	-1.15791	0.124084	-9.33162	1.04265003333106e-20	9.67471151354594e-19	dihydropyrimidinase like 2
ENSG00000169908	TM4SF1	1921.81	0.978623	0.104945	9.32513	1.10842699021515e-20	1.02537919292395e-18	transmembrane 4 L six family member 1
ENSG00000211459	MT-RNR1	30771.7	0.893718	0.0960574	9.304	1.35261370088121e-20	1.24747872685817e-18	NA
ENSG00000189057	FAM111B	1814.11	-1.21989	0.131411	-9.28305	1.64695350983011e-20	1.51435136168216e-18	family with sequence similarity 111 member B
ENSG00000148700	ADD3	2919.61	-0.937345	0.101228	-9.25976	2.04889795981693e-20	1.8782593194888e-18	adducin 3
ENSG00000116106	EPHA4	592.69	1.52027	0.16448	9.2429	2.39904573427678e-20	2.19264134903044e-18	EPH receptor A4
ENSG00000077152	UBE2T	1936.1	-1.06601	0.115455	-9.23312	2.62868348586413e-20	2.3953287991699e-18	ubiquitin conjugating enzyme E2 T
ENSG00000175416	CLTB	1124.83	-1.24243	0.13459	-9.23119	2.67632211631362e-20	2.43145861522403e-18	clathrin light chain B
ENSG00000166803	KIAA0101	1396.96	-1.08864	0.118338	-9.19944	3.59812478500462e-20	3.25919428070285e-18	PCNA clamp associated factor
ENSG00000096717	SIRT1	824.177	-1.16262	0.126411	-9.19713	3.67631586461687e-20	3.32013867476601e-18	sirtuin 1
ENSG00000174106	LEMD3	673.372	-1.35183	0.147096	-9.1901	3.92484991490578e-20	3.53410672071472e-18	LEM domain containing 3
ENSG00000129355	CDKN2D	309.863	-1.63532	0.177972	-9.1886	3.97979396981502e-20	3.573009718918e-18	cyclin dependent kinase inhibitor 2D
ENSG00000183087	GAS6	3240.5	1.02325	0.1114	9.18534	4.1023589925019e-20	3.67221458637634e-18	growth arrest specific 6
ENSG00000151503	NCAPD3	1825.33	-1.14127	0.12446	-9.16978	4.73992109850473e-20	4.23048383087951e-18	non-SMC condensin II complex subunit D3
ENSG00000054392	HHAT	1191	1.23034	0.134269	9.1633	5.03350513937182e-20	4.47937803850238e-18	hedgehog acyltransferase
ENSG00000139083	ETV6	2373.81	0.997965	0.108961	9.15889	5.24327882886903e-20	4.6524545526714e-18	ETS variant transcription factor 6
ENSG00000153283	CD96	182.903	2.30845	0.252423	9.14519	5.95260186998472e-20	5.26649528816817e-18	CD96 molecule
ENSG00000142875	PRKACB	988.756	1.24928	0.136637	9.14308	6.06982254358287e-20	5.33916326918915e-18	protein kinase cAMP-activated catalytic subunit beta
ENSG00000184900	SUMO3	2319.78	-1.01162	0.110642	-9.14317	6.06496691522746e-20	5.33916326918915e-18	small ubiquitin like modifier 3
ENSG00000117758	STX12	454.032	-1.61056	0.176157	-9.14277	6.08740272749822e-20	5.33919602338353e-18	syntaxin 12
ENSG00000140443	IGF1R	6551.28	1.05044	0.115092	9.12695	7.04535187151884e-20	6.16164609797919e-18	insulin like growth factor 1 receptor
ENSG00000143228	NUF2	2007.13	-1.06839	0.117122	-9.12203	7.37328690579989e-20	6.42997097358222e-18	NUF2 component of NDC80 kinetochore complex
ENSG00000117139	KDM5B	2383.67	1.10512	0.121167	9.12061	7.46995381698273e-20	6.49565841199627e-18	lysine demethylase 5B
ENSG00000183287	CCBE1	1432.23	1.31474	0.144298	9.11128	8.14129631228919e-20	7.05926932377554e-18	collagen and calcium binding EGF domains 1
ENSG00000167601	AXL	13191.4	-0.929838	0.102207	-9.09756	9.23834809786043e-20	7.98775921472677e-18	AXL receptor tyrosine kinase
ENSG00000129195	FAM64A	2014.23	-1.04766	0.115263	-9.08929	9.96905739035751e-20	8.58381402664935e-18	PICALM interacting mitotic regulator
ENSG00000169019	COMMD8	621.823	-1.53591	0.168983	-9.08912	9.98413065692088e-20	8.58381402664935e-18	COMM domain containing 8
ENSG00000180900	SCRIB	4929.01	-0.997332	0.109758	-9.08666	1.02131409232455e-19	8.75597025349234e-18	scribble planar cell polarity protein
ENSG00000071794	HLTF	1149.72	-1.09328	0.120356	-9.08371	1.04938891934772e-19	8.97139094391794e-18	helicase like transcription factor
ENSG00000144824	PHLDB2	3755.08	-0.875298	0.096371	-9.08259	1.06023549309819e-19	9.03873031721105e-18	pleckstrin homology like domain family B member 2
ENSG00000174013	FBXO45	801.409	-1.17816	0.129838	-9.07409	1.14628239516218e-19	9.74500131194443e-18	F-box protein 45
ENSG00000124766	SOX4	1249.89	1.22972	0.135619	9.06749	1.21786040834778e-19	1.03246745203523e-17	SRY-box transcription factor 4
ENSG00000182165	TP53TG1	558.168	1.29663	0.14304	9.06482	1.24812734034882e-19	1.05518765565323e-17	NA
ENSG00000197081	IGF2R	9611.29	0.822952	0.0907997	9.06338	1.26468541756967e-19	1.06622439567127e-17	insulin like growth factor 2 receptor
ENSG00000131981	LGALS3	1516.9	1.02222	0.11282	9.06065	1.29675032603689e-19	1.09023746334068e-17	galectin 3
ENSG00000075420	FNDC3B	3821.21	0.897676	0.0990954	9.0587	1.32009369814898e-19	1.10680583204309e-17	fibronectin type III domain containing 3B
ENSG00000164951	PDP1	1170.8	1.07135	0.11833	9.05393	1.37910639062001e-19	1.15310722523406e-17	pyruvate dehyrogenase phosphatase catalytic subunit 1
ENSG00000138434	SSFA2	5328.59	0.870915	0.096219	9.05138	1.41178437485746e-19	1.17719609448731e-17	ITPR interacting domain containing 2
ENSG00000185262	UBALD2	734.614	-1.26183	0.139453	-9.04842	1.45051675396827e-19	1.20618790729575e-17	UBA like domain containing 2
ENSG00000005100	DHX33	1346.26	-1.06044	0.117204	-9.04783	1.45837067574663e-19	1.2094144827343e-17	DEAH-box helicase 33
ENSG00000003436	TFPI	1138.85	1.17172	0.129541	9.04516	1.49447389592053e-19	1.23598676691145e-17	tissue factor pathway inhibitor
ENSG00000150768	DLAT	2026.72	-1.01966	0.112809	-9.03882	1.58378660230849e-19	1.30630203905851e-17	dihydrolipoamide S-acetyltransferase
ENSG00000155966	AFF2	255.858	1.83247	0.202888	9.03192	1.68683014917177e-19	1.38753177270386e-17	AF4/FMR2 family member 2
ENSG00000171241	SHCBP1	2511.14	-1.18912	0.131741	-9.0262	1.77739516952784e-19	1.45808684594555e-17	SHC binding and spindle associated 1
ENSG00000198826	ARHGAP11A	4120.59	-1.1113	0.123153	-9.02378	1.81711425420032e-19	1.48666323458566e-17	Rho GTPase activating protein 11A
ENSG00000162722	TRIM58	854.845	-1.32106	0.146433	-9.02162	1.85336180757265e-19	1.51225379660787e-17	tripartite motif containing 58
ENSG00000168610	STAT3	5692.16	1.01621	0.112855	9.00455	2.16559524334947e-19	1.76229655698773e-17	signal transducer and activator of transcription 3
ENSG00000117650	NEK2	2013.46	-1.1569	0.128532	-9.00087	2.23940465060465e-19	1.81750081443074e-17	NIMA related kinase 2
ENSG00000235162	C12orf75	2181.6	-1.05891	0.117989	-8.97466	2.84222479133241e-19	2.30061466819686e-17	chromosome 12 open reading frame 75
ENSG00000146426	TIAM2	2356.25	1.03329	0.115216	8.96832	3.01078732455423e-19	2.43059183614875e-17	TIAM Rac1 associated GEF 2
ENSG00000117298	ECE1	9259.82	0.88663	0.0988717	8.96748	3.03366290124297e-19	2.44258016929444e-17	endothelin converting enzyme 1
ENSG00000011114	BTBD7	1087.39	-1.09134	0.121812	-8.95922	3.26989477620187e-19	2.62583766526923e-17	BTB domain containing 7
ENSG00000154096	THY1	9225.4	0.807552	0.0901884	8.95405	3.42673159449056e-19	2.74454147574527e-17	Thy-1 cell surface antigen
ENSG00000109099	PMP22	3133.41	1.05182	0.117557	8.94733	3.64176934983727e-19	2.90911417748812e-17	peripheral myelin protein 22
ENSG00000158985	CDC42SE2	592.542	1.33363	0.149094	8.94485	3.72458967694116e-19	2.96748394810744e-17	CDC42 small effector 2
ENSG00000115902	SLC1A4	1405.86	-1.1538	0.129095	-8.93754	3.9791891971868e-19	3.16205282549296e-17	solute carrier family 1 member 4
ENSG00000151694	ADAM17	1758.53	0.96747	0.108264	8.9362	4.02766209056492e-19	3.19223686787352e-17	ADAM metallopeptidase domain 17
ENSG00000073849	ST6GAL1	271.303	1.78218	0.199506	8.93299	4.14662708025073e-19	3.27798948538782e-17	ST6 beta-galactoside alpha-2,6-sialyltransferase 1
ENSG00000181634	TNFSF15	126.897	3.00183	0.336335	8.92509	4.45317150430818e-19	3.51119882729584e-17	TNF superfamily member 15
ENSG00000116918	TSNAX	476.794	-1.65231	0.185413	-8.91152	5.03389262781133e-19	3.9588248611741e-17	translin associated factor X
ENSG00000213347	MXD3	983.205	-1.24122	0.139399	-8.90407	5.38344571466288e-19	4.22281366818981e-17	MAX dimerization protein 3
ENSG00000124225	PMEPA1	5561.29	0.853281	0.0958704	8.90036	5.56655398406121e-19	4.3552203214628e-17	prostate transmembrane protein, androgen induced 1
ENSG00000146094	DOK3	333.106	-1.54995	0.174187	-8.8982	5.67577816315195e-19	4.42928995885973e-17	docking protein 3
ENSG00000137831	UACA	3902.36	1.01176	0.113732	8.89606	5.78667111393338e-19	4.50427967653613e-17	uveal autoantigen with coiled-coil domains and ankyrin repeats
ENSG00000078098	FAP	180.382	2.39337	0.269098	8.89405	5.89222363981698e-19	4.57474047137321e-17	fibroblast activation protein alpha
ENSG00000117114	LPHN2	4101.52	0.958459	0.107868	8.88549	6.36423951067795e-19	4.92864197220059e-17	adhesion G protein-coupled receptor L2
ENSG00000172757	CFL1	26893.4	0.896723	0.100955	8.88244	6.54123501570896e-19	5.05285501784524e-17	cofilin 1
ENSG00000130560	UBAC1	1188.77	-1.02309	0.115271	-8.87552	6.96072936652961e-19	5.36328603216022e-17	UBA domain containing 1
ENSG00000128626	MRPS12	854.399	-1.23073	0.138714	-8.87246	7.15457546550381e-19	5.49872485587395e-17	mitochondrial ribosomal protein S12
ENSG00000221829	FANCG	2563.9	-1.00222	0.113092	-8.86196	7.86165489448997e-19	6.02693870815623e-17	FA complementation group G
ENSG00000197785	ATAD3A	951.012	-1.19846	0.135241	-8.86167	7.88254091874284e-19	6.02776715733513e-17	ATPase family AAA domain containing 3A
ENSG00000171365	CLCN5	452.401	-1.48459	0.16757	-8.85951	8.03692726773015e-19	6.13042309256559e-17	chloride voltage-gated channel 5
ENSG00000154767	XPC	2742.01	0.905353	0.10232	8.84827	8.88899600038655e-19	6.76341483179411e-17	XPC complex subunit, DNA damage recognition and repair factor
ENSG00000117122	MFAP2	5720.04	0.87187	0.0986797	8.83536	9.9777309937985e-19	7.57287388519345e-17	microfibril associated protein 2
ENSG00000094975	SUCO	1482.07	-0.97126	0.110102	-8.82148	1.12952066579774e-18	8.55148295113286e-17	SUN domain containing ossification factor
ENSG00000146648	EGFR	1072.22	1.09256	0.123934	8.81566	1.18978922224668e-18	8.98332683247251e-17	epidermal growth factor receptor
ENSG00000186462	NAP1L2	478.528	-1.40607	0.159502	-8.81541	1.19246395279083e-18	8.98332683247251e-17	nucleosome assembly protein 1 like 2
ENSG00000112769	LAMA4	762.539	1.47658	0.167557	8.81237	1.22522710318699e-18	9.20735478654225e-17	laminin subunit alpha 4
ENSG00000116962	NID1	5118.98	0.857324	0.0975883	8.78511	1.5621188844125e-18	1.1710120257905e-16	nidogen 1
ENSG00000185298	CCDC137	1822.04	-0.998466	0.113694	-8.78207	1.60489366201718e-18	1.20012134160916e-16	coiled-coil domain containing 137
ENSG00000198763	MT-ND2	137855	0.766499	0.0873009	8.77997	1.63512005653909e-18	1.21972742452861e-16	NADH dehydrogenase subunit 2
ENSG00000103066	PLA2G15	1411.64	1.02478	0.116766	8.77635	1.68865906342156e-18	1.25658529572702e-16	phospholipase A2 group XV
ENSG00000134802	SLC43A3	1053.19	-1.15349	0.131664	-8.76087	1.93748180942956e-18	1.43822582609729e-16	solute carrier family 43 member 3
ENSG00000145022	TCTA	701.876	-1.22453	0.139787	-8.75994	1.95347657381035e-18	1.44657079133621e-16	T cell leukemia translocation altered
ENSG00000081051	AFP	82.589	-3.15435	0.360181	-8.75769	1.99293735060504e-18	1.47220990936078e-16	alpha fetoprotein
ENSG00000151287	TEX30	257.984	-1.70217	0.19446	-8.75332	2.07166881049663e-18	1.52666441277155e-16	testis expressed 30
ENSG00000131791	PRKAB2	3819.27	0.902456	0.103155	8.74858	2.16051625131047e-18	1.58829256301049e-16	protein kinase AMP-activated non-catalytic subunit beta 2
ENSG00000153885	KCTD15	1289.9	-0.991999	0.113483	-8.74139	2.30255753590059e-18	1.68863466518397e-16	potassium channel tetramerization domain containing 15
ENSG00000047617	ANO2	668.883	-1.3913	0.159287	-8.73454	2.44649398054311e-18	1.78988087254398e-16	anoctamin 2
ENSG00000162704	ARPC5	2457.9	-1.10036	0.126081	-8.72741	2.60563050289142e-18	1.90173535624701e-16	actin related protein 2/3 complex subunit 5
ENSG00000085063	CD59	11072	0.937885	0.107495	8.72492	2.66373871516637e-18	1.9394949233514e-16	CD59 molecule (CD59 blood group)
ENSG00000137845	ADAM10	5743.18	0.809494	0.0928574	8.7176	2.84153249898085e-18	2.06401053953418e-16	ADAM metallopeptidase domain 10
ENSG00000198355	PIM3	1558.95	-1.0533	0.120829	-8.71726	2.85013555201518e-18	2.06533036965672e-16	Pim-3 proto-oncogene, serine/threonine kinase
ENSG00000115524	SF3B1	8020.33	-0.838972	0.0962764	-8.7142	2.92829992332727e-18	2.11693131036735e-16	splicing factor 3b subunit 1
ENSG00000244694	PTCHD4	330.629	1.53952	0.177212	8.68749	3.70545070637581e-18	2.67240265991819e-16	patched domain containing 4
ENSG00000084623	EIF3I	8230.48	0.7941	0.0916563	8.66389	4.55938508192448e-18	3.28049373447687e-16	eukaryotic translation initiation factor 3 subunit I
ENSG00000168385	SEPT2	6126.35	-0.818135	0.094438	-8.66319	4.58734120969408e-18	3.29282381408112e-16	septin 2
ENSG00000197746	PSAP	37196.4	0.760199	0.0877658	8.66167	4.64894854864101e-18	3.32919409595033e-16	prosaposin
ENSG00000085117	CD82	790.679	1.1283	0.130293	8.65977	4.72702110574612e-18	3.37715698012637e-16	CD82 molecule
ENSG00000075303	SLC25A40	497.821	-1.31539	0.151979	-8.65508	4.92547329504541e-18	3.51069741767464e-16	solute carrier family 25 member 40
ENSG00000060749	QSER1	3404.5	-0.981033	0.113354	-8.65456	4.94819903898875e-18	3.51865508765474e-16	glutamine and serine rich 1
ENSG00000100347	SAMM50	2585.4	0.968924	0.112169	8.63806	5.71757255614019e-18	4.05627787287008e-16	SAMM50 sorting and assembly machinery component
ENSG00000121578	B4GALT4	796.145	-1.21805	0.14104	-8.6362	5.81159410932693e-18	4.11339224924105e-16	beta-1,4-galactosyltransferase 4
ENSG00000188501	LCTL	1643	0.9661	0.111896	8.63391	5.9291751072005e-18	4.18687806003822e-16	lactase like
ENSG00000132912	DCTN4	1752.41	-0.92694	0.10737	-8.63313	5.96933371602101e-18	4.20547851034952e-16	dynactin subunit 4
ENSG00000176105	YES1	4720.15	0.81558	0.0944756	8.6327	5.99188468712907e-18	4.21161686957906e-16	YES proto-oncogene 1, Src family tyrosine kinase
ENSG00000139163	ETNK1	660.044	-1.31505	0.152388	-8.62965	6.15424964420695e-18	4.31298275867717e-16	ethanolamine kinase 1
ENSG00000141503	MINK1	1959.33	0.919243	0.106524	8.62946	6.16444061121922e-18	4.31298275867717e-16	misshapen like kinase 1
ENSG00000137720	C11orf1	1095.78	1.0699	0.124095	8.62158	6.6034145304775e-18	4.60951654208906e-16	chromosome 11 open reading frame 1
ENSG00000147883	CDKN2B	394.059	1.83932	0.213711	8.60656	7.52838396816681e-18	5.24316627165119e-16	cyclin dependent kinase inhibitor 2B
ENSG00000132517	SLC52A1	161.954	2.15621	0.250543	8.60614	7.55633567671567e-18	5.25061818084113e-16	solute carrier family 52 member 1
ENSG00000102081	FMR1	618.63	-1.26739	0.147349	-8.60132	7.88045134265562e-18	5.46336074290942e-16	FMRP translational regulator 1
ENSG00000155324	GRAMD3	396.109	1.37876	0.160442	8.59351	8.43500216114162e-18	5.83452933578057e-16	GRAM domain containing 2B
ENSG00000183044	ABAT	1045.22	1.2071	0.1405	8.5915	8.58409208228297e-18	5.92419144045991e-16	4-aminobutyrate aminotransferase
ENSG00000111305	GSG1	409.841	-1.43828	0.167434	-8.59013	8.6870550116467e-18	5.98168595654903e-16	germ cell associated 1
ENSG00000154027	AK5	1053.43	1.05224	0.12273	8.57361	1.00286377376121e-17	6.88987786781547e-16	adenylate kinase 5
ENSG00000119950	MXI1	835.862	-1.12312	0.131102	-8.56673	1.06464316886021e-17	7.28144153803608e-16	MAX interactor 1, dimerization protein
ENSG00000146223	RPL7L1	4837.68	-0.876266	0.102287	-8.56676	1.06435360247464e-17	7.28144153803608e-16	ribosomal protein L7 like 1
ENSG00000097021	ACOT7	1908.65	-0.951762	0.111206	-8.55854	1.1430774985986e-17	7.80035059862071e-16	acyl-CoA thioesterase 7
ENSG00000174640	SLCO2A1	350.911	1.69715	0.198778	8.53789	1.36690740734639e-17	9.30689640773764e-16	solute carrier organic anion transporter family member 2A1
ENSG00000121579	NAA50	3781.79	-0.850694	0.099688	-8.53357	1.41903537884193e-17	9.64025485603886e-16	N-alpha-acetyltransferase 50, NatE catalytic subunit
ENSG00000152661	GJA1	3053.65	0.843261	0.0989381	8.52312	1.55317599627679e-17	1.05280426384597e-15	gap junction protein alpha 1
ENSG00000037749	MFAP3	1812.93	0.944774	0.110874	8.52118	1.57942416304126e-17	1.06821720893691e-15	microfibril associated protein 3
ENSG00000173406	DAB1	149.714	2.19986	0.258341	8.51533	1.66113908095229e-17	1.12099263700184e-15	DAB adaptor protein 1
ENSG00000145623	OSMR	4598.52	0.889792	0.104669	8.50098	1.88002954419484e-17	1.26590042428252e-15	oncostatin M receptor
ENSG00000198910	L1CAM	5789.32	0.981807	0.115736	8.48315	2.19184226689622e-17	1.47259866209683e-15	L1 cell adhesion molecule
ENSG00000184886	PIGW	1167.55	-0.983203	0.115945	-8.47994	2.25304050161946e-17	1.51038078561208e-15	NA
ENSG00000184500	PROS1	673.511	1.15797	0.136699	8.47092	2.43468025565289e-17	1.62856029847902e-15	protein S
ENSG00000144645	OSBPL10	7050.62	0.9813	0.115926	8.46487	2.56441425246371e-17	1.71157780205555e-15	oxysterol binding protein like 10
ENSG00000182568	SATB1	937.961	1.08347	0.128006	8.46419	2.5794580643607e-17	1.7178513389238e-15	SATB homeobox 1
ENSG00000149929	HIRIP3	674.932	-1.20258	0.142108	-8.46244	2.61839844141673e-17	1.7399772175659e-15	HIRA interacting protein 3
ENSG00000110075	PPP6R3	3213.03	-0.850709	0.100613	-8.45529	2.78384984559494e-17	1.84589259369678e-15	protein phosphatase 6 regulatory subunit 3
ENSG00000073111	MCM2	4449.26	-1.10038	0.130233	-8.44932	2.92992847268227e-17	1.93852984926272e-15	minichromosome maintenance complex component 2
ENSG00000180616	SSTR2	244.312	1.68309	0.199296	8.4452	3.03533270202151e-17	2.00301893195571e-15	somatostatin receptor 2
ENSG00000118785	SPP1	248.291	-1.64248	0.194491	-8.445	3.04056102041577e-17	2.00301893195571e-15	secreted phosphoprotein 1
ENSG00000135476	ESPL1	4061.35	-1.09535	0.129882	-8.43337	3.3585416792928e-17	2.20771524858049e-15	extra spindle pole bodies like 1, separase
ENSG00000160298	C21orf58	515.879	-1.51687	0.179875	-8.43292	3.37143616871463e-17	2.21141508178512e-15	chromosome 21 open reading frame 58
ENSG00000140650	PMM2	848.042	1.08976	0.129231	8.43265	3.37927402609953e-17	2.21178935450192e-15	phosphomannomutase 2
ENSG00000198715	C1orf85	462.715	1.29263	0.153377	8.42778	3.52277831782622e-17	2.30076734126698e-15	glycosylated lysosomal membrane protein
ENSG00000078902	TOLLIP	507.452	-1.23711	0.146875	-8.42289	3.67303862690472e-17	2.39376725074615e-15	toll interacting protein
ENSG00000166402	TUB	1853.83	-0.94095	0.111721	-8.4223	3.69159990754578e-17	2.40072314500333e-15	TUB bipartite transcription factor
ENSG00000134548	C12orf39	91.0624	-3.22183	0.38272	-8.41825	3.82141986926317e-17	2.47457263236223e-15	spexin hormone
ENSG00000119772	DNMT3A	974.134	1.08388	0.128753	8.41831	3.81969718304953e-17	2.47457263236223e-15	DNA methyltransferase 3 alpha
ENSG00000185070	FLRT2	2052.88	0.926955	0.110276	8.40576	4.25103514169724e-17	2.74692684793112e-15	fibronectin leucine rich transmembrane protein 2
ENSG00000082781	ITGB5	10451.1	0.771138	0.091797	8.40047	4.44686435358485e-17	2.86737958901176e-15	integrin subunit beta 5
ENSG00000196313	POM121	644.439	-1.14456	0.136491	-8.38558	5.04753435958938e-17	3.24781624173579e-15	POM121 transmembrane nucleoporin
ENSG00000089723	OTUB2	521.658	1.4176	0.169172	8.37962	5.30994028528707e-17	3.40945216419224e-15	OTU deubiquitinase, ubiquitin aldehyde binding 2
ENSG00000185127	C6orf120	995.914	1.01141	0.120729	8.37755	5.40407953154076e-17	3.46259285352511e-15	chromosome 6 open reading frame 120
ENSG00000230989	HSBP1	3729.35	-0.891353	0.10643	-8.37502	5.52126069181821e-17	3.53024304948503e-15	heat shock factor binding protein 1
ENSG00000163191	S100A11	10657.9	0.942836	0.112649	8.36971	5.7761060150678e-17	3.68544625929955e-15	S100 calcium binding protein A11
ENSG00000132274	TRIM22	2025.11	0.874735	0.104594	8.36312	6.10806618716649e-17	3.88910030138938e-15	tripartite motif containing 22
ENSG00000100239	PPP6R2	1433.14	-0.934475	0.111746	-8.36249	6.14071971342572e-17	3.90172869474137e-15	protein phosphatase 6 regulatory subunit 2
ENSG00000126217	MCF2L	874.861	-1.05935	0.126802	-8.35439	6.57720350008684e-17	4.17035809427381e-15	MCF.2 cell line derived transforming sequence like
ENSG00000147421	HMBOX1	1385.53	0.931783	0.111558	8.35245	6.68600943072332e-17	4.23053424166454e-15	homeobox containing 1
ENSG00000143195	ILDR2	3101.24	0.848214	0.101571	8.35094	6.77238182866555e-17	4.27629545550697e-15	immunoglobulin like domain containing receptor 2
ENSG00000187514	PTMA	24411.8	-0.749528	0.0897759	-8.34888	6.89128124618813e-17	4.34236324488066e-15	prothymosin alpha
ENSG00000162433	AK4	1159.69	-1.09774	0.131515	-8.34689	7.00845280280676e-17	4.40707150936826e-15	adenylate kinase 4
ENSG00000164111	ANXA5	25547.7	0.736856	0.0883994	8.33553	7.71502171469184e-17	4.84137496673497e-15	annexin A5
ENSG00000085788	DDHD2	1068.95	-1.02733	0.1233	-8.33193	7.95329765390475e-17	4.98062991968295e-15	DDHD domain containing 2
ENSG00000138623	SEMA7A	2388.56	0.921337	0.110624	8.32858	8.18170078076097e-17	5.11314298280206e-15	semaphorin 7A (John Milton Hagen blood group)
ENSG00000123933	MXD4	1420.68	1.10853	0.133219	8.32109	8.71586502205981e-17	5.43580639234407e-15	MAX dimerization protein 4
ENSG00000197249	SERPINA1	3107.55	0.824343	0.0991401	8.31492	9.18108600513071e-17	5.71424033877614e-15	serpin family A member 1
ENSG00000231925	TAPBP	2893.21	0.821116	0.0987635	8.31396	9.25584265192011e-17	5.74901165533038e-15	TAP binding protein
ENSG00000130829	DUSP9	135.643	-2.1325	0.256839	-8.30286	1.01630803145628e-16	6.29966088337512e-15	dual specificity phosphatase 9
ENSG00000138119	MYOF	5262.98	0.970966	0.116997	8.29904	1.04957210490563e-16	6.49262744162657e-15	myoferlin
ENSG00000003989	SLC7A2	856.675	-1.07183	0.129221	-8.29454	1.09005842783356e-16	6.72939721117941e-15	solute carrier family 7 member 2
ENSG00000141522	ARHGDIA	6500.12	-0.910294	0.109843	-8.28725	1.15897872406735e-16	7.1403881512125e-15	Rho GDP dissociation inhibitor alpha
ENSG00000079739	PGM1	3428.43	0.829915	0.10027	8.27677	1.26560349033287e-16	7.78154388450119e-15	phosphoglucomutase 1
ENSG00000068383	INPP5A	615.13	1.15642	0.13974	8.27551	1.27904035268144e-16	7.84830506731039e-15	inositol polyphosphate-5-phosphatase A
ENSG00000170852	KBTBD2	2195.38	-0.851252	0.102902	-8.27249	1.31186202107161e-16	8.03350515318197e-15	kelch repeat and BTB domain containing 2
ENSG00000138758	SEPT11	8248.43	1.00996	0.122102	8.27144	1.32356132361157e-16	8.08887326990323e-15	septin 11
ENSG00000181039	ANKRD34A	602.466	1.19177	0.144117	8.26947	1.34554124528243e-16	8.20672300604623e-15	NA
ENSG00000152117	AC093838.4	1228.87	-0.992963	0.1201	-8.2678	1.364547709202e-16	8.30600190591255e-15	sphingomyelin phosphodiesterase 4B, pseudogene
ENSG00000166342	NETO1	831.936	1.11108	0.134394	8.26734	1.36983282893691e-16	8.32152937099697e-15	neuropilin and tolloid like 1
ENSG00000224189	HOXD-AS1	126.075	-2.20773	0.267128	-8.26467	1.40076547615714e-16	8.49248949538693e-15	HOXD antisense growth-associated long non-coding RNA
ENSG00000115561	CHMP3	1113.89	-1.24852	0.151098	-8.263	1.42051666780111e-16	8.59511427127768e-15	charged multivesicular body protein 3
ENSG00000100814	CCNB1IP1	2226.04	0.936422	0.113331	8.2627	1.42410506242673e-16	8.59972967757091e-15	cyclin B1 interacting protein 1
ENSG00000133466	C1QTNF6	494.567	1.30745	0.158373	8.25552	1.51242529464142e-16	9.1149829390914e-15	C1q and TNF related 6
ENSG00000123473	STIL	2550.71	-1.08739	0.131812	-8.24954	1.59000529082666e-16	9.56359901705721e-15	STIL centriolar assembly protein
ENSG00000164045	CDC25A	1478.01	-0.931693	0.112975	-8.24689	1.62563435398742e-16	9.75861569301917e-15	cell division cycle 25A
ENSG00000138587	MNS1	398.438	-1.37346	0.166826	-8.23291	1.82724465724453e-16	1.09472817211097e-14	meiosis specific nuclear structural 1
ENSG00000143164	DCAF6	3635.84	0.838315	0.101921	8.22517	1.94922034208898e-16	1.1655112202648e-14	DDB1 and CUL4 associated factor 6
ENSG00000012171	SEMA3B	649.411	-1.12624	0.136959	-8.22319	1.98159372525126e-16	1.18254519662789e-14	semaphorin 3B
ENSG00000153560	UBP1	2906.16	-0.815564	0.0991873	-8.22246	1.99367163821697e-16	1.18742458530594e-14	upstream binding protein 1
ENSG00000143786	CNIH3	398.511	1.59404	0.193958	8.21848	2.0609976550152e-16	1.22512624278101e-14	cornichon family AMPA receptor auxiliary protein 3
ENSG00000182175	RGMA	983.36	1.07157	0.130555	8.20783	2.25215523050217e-16	1.33614706511372e-14	repulsive guidance molecule BMP co-receptor a
ENSG00000168496	FEN1	5593.93	-0.964682	0.117558	-8.20604	2.28612663247973e-16	1.3536627248934e-14	flap structure-specific endonuclease 1
ENSG00000143333	RGS16	433.941	1.86184	0.226911	8.20517	2.30270591197998e-16	1.36083212487594e-14	regulator of G protein signaling 16
ENSG00000117280	RAB7L1	1063.89	1.00121	0.122046	8.20352	2.33444810196048e-16	1.37691720897611e-14	RAB29, member RAS oncogene family
ENSG00000272734	ADIRF-AS1	730.511	-1.09851	0.13393	-8.20211	2.36203766606423e-16	1.39049548097998e-14	ADIRF antisense RNA 1
ENSG00000120594	PLXDC2	1017.22	0.997823	0.121737	8.19652	2.47436017933427e-16	1.45380602428646e-14	plexin domain containing 2
ENSG00000037965	HOXC8	352.56	1.3677	0.166941	8.19274	2.55346291148157e-16	1.49739197901622e-14	homeobox C8
ENSG00000115084	SLC35F5	1415.11	0.968493	0.118228	8.19176	2.57434698587159e-16	1.50673558682696e-14	solute carrier family 35 member F5
ENSG00000117450	PRDX1	19341.6	-0.730093	0.0891468	-8.18978	2.61708622563694e-16	1.52881035081114e-14	peroxiredoxin 1
ENSG00000135503	ACVR1B	1282.46	0.938539	0.114612	8.18885	2.63739333241628e-16	1.53772157226225e-14	activin A receptor type 1B
ENSG00000158292	GPR153	372.863	1.39169	0.170085	8.18234	2.7837826701138e-16	1.61822552909494e-14	G protein-coupled receptor 153
ENSG00000084073	ZMPSTE24	1448.18	-1.0841	0.132494	-8.18224	2.78610211022096e-16	1.61822552909494e-14	zinc metallopeptidase STE24
ENSG00000107669	ATE1	626.621	-1.19891	0.146617	-8.17715	2.9062735021936e-16	1.68480826741452e-14	arginyltransferase 1
ENSG00000135213	POM121C	662.381	-1.12144	0.137277	-8.16915	3.10569256751095e-16	1.79699150745619e-14	NA
ENSG00000144554	FANCD2	1702.99	-1.10495	0.13531	-8.16607	3.18591173298865e-16	1.83990936610075e-14	FA complementation group D2
ENSG00000022267	FHL1	3463.18	-0.899596	0.1102	-8.16333	3.2590994295416e-16	1.8786115745852e-14	four and a half LIM domains 1
ENSG00000163347	CLDN1	207.245	-2.04179	0.250634	-8.14649	3.74628961193349e-16	2.15535584762185e-14	claudin 1
ENSG00000137710	RDX	3216.24	-0.81487	0.100072	-8.14285	3.86078313253447e-16	2.21703650261673e-14	radixin
ENSG00000105971	CAV2	886.837	1.30293	0.160177	8.13432	4.14246305992127e-16	2.37431004197183e-14	caveolin 2
ENSG00000068305	MEF2A	1039.15	-0.986828	0.121389	-8.12949	4.31101833874869e-16	2.46627524698903e-14	myocyte enhancer factor 2A
ENSG00000113595	TRIM23	444.529	-1.27914	0.157382	-8.12764	4.37743321176047e-16	2.49957185365722e-14	tripartite motif containing 23
ENSG00000169247	SH3TC2	566.497	1.18214	0.145554	8.12167	4.59797908766926e-16	2.62058976653959e-14	SH3 domain and tetratricopeptide repeats 2
ENSG00000114315	HES1	753.35	1.38037	0.170036	8.11812	4.73469098486417e-16	2.69346392755777e-14	hes family bHLH transcription factor 1
ENSG00000105866	SP4	320.5	-1.45585	0.179373	-8.11629	4.80661279670423e-16	2.72927724753159e-14	Sp4 transcription factor
ENSG00000126016	AMOT	1610.37	0.9261	0.114111	8.11576	4.8274394721312e-16	2.73599851646765e-14	angiomotin
ENSG00000113552	GNPDA1	2298.46	0.868909	0.107251	8.10167	5.42103458521074e-16	3.06671352418009e-14	glucosamine-6-phosphate deaminase 1
ENSG00000057294	PKP2	2276.34	0.985294	0.121633	8.10057	5.470021183416e-16	3.08868450310326e-14	plakophilin 2
ENSG00000182704	TSKU	2522.65	0.897818	0.11089	8.09644	5.65909497949275e-16	3.18952880927522e-14	tsukushi, small leucine rich proteoglycan
ENSG00000004660	CAMKK1	741.227	-1.08253	0.13372	-8.09547	5.70417877332917e-16	3.20899595131744e-14	calcium/calmodulin dependent protein kinase kinase 1
ENSG00000125885	MCM8	2021.13	-1.00251	0.123913	-8.09043	5.94540870837935e-16	3.33853346936394e-14	minichromosome maintenance 8 homologous recombination repair factor
ENSG00000181523	SGSH	661.948	1.09575	0.135525	8.08521	6.20590586993215e-16	3.47839309671059e-14	N-sulfoglucosamine sulfohydrolase
ENSG00000256043	CTSO	123.486	2.36225	0.292477	8.0767	6.65409200931775e-16	3.72274430705121e-14	cathepsin O
ENSG00000141012	GALNS	3455.81	0.791559	0.0980096	8.07633	6.67424155814332e-16	3.72716590499251e-14	galactosamine (N-acetyl)-6-sulfatase
ENSG00000164032	H2AFZ	14734.8	-0.7429	0.092017	-8.07351	6.83060313577566e-16	3.80749828639803e-14	H2A.Z variant histone 1
ENSG00000131507	NDFIP1	859.715	-1.01737	0.126049	-8.07123	6.95910716365712e-16	3.87203704800557e-14	Nedd4 family interacting protein 1
ENSG00000157873	TNFRSF14	315.665	1.55191	0.192558	8.05942	7.66578145932497e-16	4.25744632690795e-14	TNF receptor superfamily member 14
ENSG00000074590	NUAK1	3387.23	0.803969	0.0997934	8.05634	7.86159529968463e-16	4.35824504455194e-14	NUAK family kinase 1
ENSG00000112796	ENPP5	270.214	1.52127	0.188855	8.05522	7.93366429180757e-16	4.39020132220297e-14	ectonucleotide pyrophosphatase/phosphodiesterase family member 5
ENSG00000178966	RMI1	486.672	-1.23405	0.153245	-8.05277	8.0937754912581e-16	4.47067254222215e-14	RecQ mediated genome instability 1
ENSG00000004455	AK2	3807.9	-0.80319	0.0997812	-8.04951	8.31248869893562e-16	4.58316292666858e-14	adenylate kinase 2
ENSG00000027001	MIPEP	457.005	1.31804	0.163821	8.04558	8.58400656797822e-16	4.72430813555908e-14	mitochondrial intermediate peptidase
ENSG00000174437	ATP2A2	5851.25	-0.852401	0.105985	-8.04268	8.78931151199118e-16	4.82856851746302e-14	ATPase sarcoplasmic/endoplasmic reticulum Ca2+ transporting 2
ENSG00000146197	SCUBE3	491.011	1.32807	0.165149	8.04164	8.86461185805173e-16	4.86116147567215e-14	signal peptide, CUB domain and EGF like domain containing 3
ENSG00000057657	PRDM1	237.343	1.95699	0.243458	8.0383	9.10922150650496e-16	4.98631576529637e-14	PR/SET domain 1
ENSG00000130939	UBE4B	3180.55	-0.801206	0.0997285	-8.03387	9.44445548537297e-16	5.1605386480669e-14	ubiquitination factor E4B
ENSG00000197147	LRRC8B	630.413	-1.11065	0.138344	-8.02819	9.89247261889281e-16	5.39565240422944e-14	leucine rich repeat containing 8 VRAC subunit B
ENSG00000258115	RP11-89M22.3	123.623	-2.57003	0.32016	-8.02731	9.96295595608021e-16	5.42437503619502e-14	NA
ENSG00000255529	POLR2M	477.71	-1.31539	0.163883	-8.02639	1.00379705436729e-15	5.45545774101225e-14	RNA polymerase II subunit M
ENSG00000165288	BRWD3	1905.74	1.02259	0.127451	8.02336	1.02890673448531e-15	5.58195658895908e-14	bromodomain and WD repeat domain containing 3
ENSG00000137135	ARHGEF39	1281.56	-1.02685	0.128118	-8.0149	1.10230521697029e-15	5.96951232713358e-14	Rho guanine nucleotide exchange factor 39
ENSG00000008405	CRY1	1082.1	-1.10805	0.138409	-8.00563	1.18855169272343e-15	6.42514578473138e-14	cryptochrome circadian regulator 1
ENSG00000198889	DCAF12L1	312.881	-1.65769	0.207139	-8.00275	1.21666041226995e-15	6.56543610770142e-14	DDB1 and CUL4 associated factor 12 like 1
ENSG00000115993	TRAK2	2463.88	0.927329	0.115904	8.00087	1.23544143673169e-15	6.65498409326179e-14	trafficking kinesin protein 2
ENSG00000074211	PPP2R2C	1279.21	-0.928761	0.116153	-7.99603	1.28490927853207e-15	6.90922506927977e-14	protein phosphatase 2 regulatory subunit Bgamma
ENSG00000169715	MT1E	8780.04	0.77184	0.0965642	7.99303	1.31662489251393e-15	7.06728017701259e-14	metallothionein 1E
ENSG00000106772	PRUNE2	114.182	-2.33148	0.291845	-7.98874	1.36329623963604e-15	7.30491567840193e-14	prune homolog 2 with BCH domain
ENSG00000136235	GPNMB	2096.9	1.0589	0.132653	7.98252	1.43374991893746e-15	7.66892421491414e-14	glycoprotein nmb
ENSG00000101665	SMAD7	723.793	1.09798	0.137781	7.96903	1.59921963148e-15	8.5389911375603e-14	SMAD family member 7
ENSG00000240694	PNMA2	889.112	-1.02966	0.129236	-7.96724	1.62261049843542e-15	8.64871287563605e-14	PNMA family member 2
ENSG00000141179	PCTP	583.988	1.14373	0.143646	7.96217	1.6904566186685e-15	8.99458866943632e-14	phosphatidylcholine transfer protein
ENSG00000169607	CKAP2L	3199.4	-1.03234	0.129727	-7.95776	1.75183576736713e-15	9.30490778007307e-14	cytoskeleton associated protein 2 like
ENSG00000141140	MYO19	3891.22	-0.779016	0.0979215	-7.95552	1.783798983343e-15	9.45817457457217e-14	NA
ENSG00000139645	ANKRD52	7039.08	-0.8914	0.112102	-7.95171	1.83949383940236e-15	9.73652086994972e-14	ankyrin repeat domain 52
ENSG00000144560	VGLL4	1136.48	1.05823	0.133131	7.94876	1.88383673634172e-15	9.95391858863893e-14	vestigial like family member 4
ENSG00000225630	MTND2P28	4209.17	0.766796	0.0965054	7.94563	1.93200430850149e-15	1.01907367641669e-13	MT-ND2 pseudogene 28
ENSG00000104164	BLOC1S6	1454.73	-1.00448	0.126518	-7.93938	2.03186413581818e-15	1.06989247359215e-13	biogenesis of lysosomal organelles complex 1 subunit 6
ENSG00000197324	LRP10	4776.96	0.748019	0.0942837	7.9337	2.12708027763158e-15	1.11809478842344e-13	LDL receptor related protein 10
ENSG00000135862	LAMC1	18339.7	0.749816	0.0946707	7.92025	2.37026369191291e-15	1.24377543902361e-13	laminin subunit gamma 1
ENSG00000232112	TMA7	1963.28	-0.882878	0.111559	-7.914	2.49245819408673e-15	1.30564483884732e-13	translation machinery associated 7 homolog
ENSG00000125398	SOX9	2805.17	1.49413	0.188849	7.91176	2.537689497136e-15	1.32705463651777e-13	SRY-box transcription factor 9
ENSG00000117155	SSX2IP	1493.14	-0.888773	0.112354	-7.91045	2.56457705617199e-15	1.33881479767743e-13	SSX family member 2 interacting protein
ENSG00000143554	SLC27A3	211.202	-1.72876	0.218606	-7.90814	2.61272092779168e-15	1.36161235337911e-13	solute carrier family 27 member 3
ENSG00000105137	SYDE1	1690.22	0.927492	0.117512	7.89271	2.95699566521242e-15	1.53839594992718e-13	synapse defective Rho GTPase homolog 1
ENSG00000119899	SLC17A5	566.03	1.1294	0.143112	7.89173	2.98026342619214e-15	1.54785524532692e-13	solute carrier family 17 member 5
ENSG00000109685	WHSC1	6998.03	-0.88301	0.111896	-7.89138	2.98872946390633e-15	1.54960785747852e-13	nuclear receptor binding SET domain protein 2
ENSG00000167977	KCTD5	1082.09	-1.14872	0.145581	-7.89057	3.00811765579951e-15	1.55700783765745e-13	potassium channel tetramerization domain containing 5
ENSG00000214753	HNRNPUL2	477.57	-1.21511	0.154203	-7.87993	3.27573047218929e-15	1.69264612769238e-13	heterogeneous nuclear ribonucleoprotein U like 2
ENSG00000177628	GBA	2782.63	0.786054	0.0997702	7.87865	3.30939093719649e-15	1.70714090124704e-13	glucosylceramidase beta
ENSG00000114670	NEK11	474.826	1.20246	0.152671	7.87615	3.37613266651086e-15	1.73862263460674e-13	NIMA related kinase 11
ENSG00000121753	BAI2	1881.07	-0.860653	0.109332	-7.87194	3.4918170963411e-15	1.79515968458009e-13	adhesion G protein-coupled receptor B2
ENSG00000130311	DDA1	860.784	-1.11065	0.141137	-7.86933	3.56551003366939e-15	1.82995443296337e-13	DET1 and DDB1 associated 1
ENSG00000139182	CLSTN3	2817.69	0.796631	0.101402	7.85615	3.96133731096278e-15	2.02968520301603e-13	calsyntenin 3
ENSG00000089289	IGBP1	2511.73	0.836587	0.106556	7.85117	4.12170840960375e-15	2.10830580582e-13	immunoglobulin binding protein 1
ENSG00000078053	AMPH	1639.92	-0.853801	0.108813	-7.84652	4.27753447649618e-15	2.18434164080807e-13	amphiphysin
ENSG00000133808	MICALCL	264.494	-1.60189	0.204344	-7.83918	4.53501604019507e-15	2.31194661948638e-13	NA
ENSG00000146242	TPBG	1423.57	0.938334	0.119718	7.83784	4.58348139832595e-15	2.33274676184031e-13	trophoblast glycoprotein
ENSG00000065559	MAP2K4	1094.42	-0.920762	0.117484	-7.83737	4.6009244586156e-15	2.33771512350527e-13	mitogen-activated protein kinase kinase 4
ENSG00000131153	GINS2	1982.2	-0.858636	0.109565	-7.83677	4.62279104501759e-15	2.34491075758517e-13	GINS complex subunit 2
ENSG00000152556	PFKM	3641.69	0.756793	0.0966144	7.83313	4.75857799638184e-15	2.40954676904743e-13	phosphofructokinase, muscle
ENSG00000146476	C6orf211	684.161	-1.09226	0.139444	-7.83294	4.76604946596535e-15	2.40954676904743e-13	acidic residue methyltransferase 1
ENSG00000113140	SPARC	63565.3	0.755904	0.0965209	7.83151	4.82060483316717e-15	2.43308636977517e-13	secreted protein acidic and cysteine rich
ENSG00000101236	RNF24	2025.21	0.816979	0.104346	7.82954	4.89668581944132e-15	2.4673945846804e-13	ring finger protein 24
ENSG00000135913	USP37	753.733	-1.03025	0.131747	-7.81989	5.28702216339295e-15	2.65956127899707e-13	ubiquitin specific peptidase 37
ENSG00000163681	SLMAP	1368.36	-0.876427	0.11208	-7.81969	5.29552861860431e-15	2.65956127899707e-13	sarcolemma associated protein
ENSG00000183255	PTTG1IP	7364.05	0.725071	0.092806	7.81276	5.59484719679778e-15	2.80525822791664e-13	PTTG1 interacting protein
ENSG00000168394	TAP1	1253.68	0.913689	0.116991	7.80989	5.72370336022145e-15	2.86514657513717e-13	transporter 1, ATP binding cassette subfamily B member
ENSG00000101144	BMP7	887.852	1.02056	0.130757	7.80497	5.95180565929173e-15	2.97443686766082e-13	bone morphogenetic protein 7
ENSG00000036549	ZZZ3	1885.28	-0.861881	0.110571	-7.79483	6.44966850172693e-15	3.21796165327966e-13	zinc finger ZZ-type containing 3
ENSG00000131475	VPS25	2709.47	0.814498	0.104501	7.79418	6.48296909372796e-15	3.22928255920803e-13	vacuolar protein sorting 25 homolog
ENSG00000137693	YAP1	2096.43	-0.826745	0.106147	-7.78868	6.77106921662163e-15	3.36727927463855e-13	Yes1 associated transcriptional regulator
ENSG00000140718	FTO	989.764	-0.943298	0.12114	-7.78688	6.86862699144391e-15	3.41022287903092e-13	FTO alpha-ketoglutarate dependent dioxygenase
ENSG00000115461	IGFBP5	16180.7	2.12452	0.272852	7.78633	6.89856743356173e-15	3.41950976938845e-13	insulin like growth factor binding protein 5
ENSG00000146670	CDCA5	3772.01	-0.94097	0.120963	-7.77901	7.30925360314046e-15	3.6171891611639e-13	cell division cycle associated 5
ENSG00000143545	RAB13	5214.07	0.750407	0.096542	7.77285	7.67370149355784e-15	3.79138157396807e-13	RAB13, member RAS oncogene family
ENSG00000067829	IDH3G	1831.22	0.8733	0.112399	7.76964	7.87106686679066e-15	3.8825918977435e-13	isocitrate dehydrogenase (NAD(+)) 3 non-catalytic subunit gamma
ENSG00000106733	NMRK1	258.247	1.52631	0.196467	7.76879	7.92415770324133e-15	3.90245533492152e-13	nicotinamide riboside kinase 1
ENSG00000154305	MIA3	2435	0.807962	0.10412	7.75991	8.49893177077884e-15	4.17875587146452e-13	MIA SH3 domain ER export factor 3
ENSG00000108798	ABI3	353.013	-1.41205	0.181983	-7.75924	8.54416772807419e-15	4.1942216903861e-13	ABI family member 3
ENSG00000223784	RP11-554I8.2	227.583	-1.71233	0.220845	-7.75354	8.93655879439649e-15	4.37977724488659e-13	NA
ENSG00000119541	VPS4B	1714.29	0.830624	0.107246	7.745	9.5579790433437e-15	4.67680212514735e-13	vacuolar protein sorting 4 homolog B
ENSG00000123240	OPTN	2846.75	0.775006	0.100073	7.74439	9.60419000392248e-15	4.69187034942826e-13	optineurin
ENSG00000107443	CCNJ	909.48	0.983775	0.127122	7.73884	1.00327562464903e-14	4.89338039041559e-13	cyclin J
ENSG00000116044	NFE2L2	2308.48	-0.886379	0.114547	-7.73809	1.00921855527559e-14	4.91449067677002e-13	nuclear factor, erythroid 2 like 2
ENSG00000266369	RP11-344E13.4	141.701	-2.01327	0.260354	-7.73283	1.05184251105107e-14	5.11387009965483e-13	NA
ENSG00000148572	NRBF2	1105.83	0.993517	0.128487	7.73244	1.05502271402492e-14	5.12115092525492e-13	nuclear receptor binding factor 2
ENSG00000182544	MFSD5	1222.8	0.920308	0.11915	7.72392	1.12804014973308e-14	5.46686336896915e-13	major facilitator superfamily domain containing 5
ENSG00000177683	THAP5	477.838	-1.31757	0.170589	-7.72364	1.13050257081201e-14	5.47008676353949e-13	THAP domain containing 5
ENSG00000143061	IGSF3	1444.6	-0.960466	0.124358	-7.72337	1.13292740065951e-14	5.47311832366225e-13	immunoglobulin superfamily member 3
ENSG00000108639	SYNGR2	3234.22	0.75708	0.0981276	7.71526	1.2073284681113e-14	5.82330299951942e-13	synaptogyrin 2
ENSG00000115641	FHL2	3792.66	0.822404	0.106608	7.71432	1.21628633201511e-14	5.85722698020253e-13	four and a half LIM domains 2
ENSG00000108448	TRIM16L	932.555	-0.991588	0.12858	-7.71181	1.24041004947516e-14	5.96396206252391e-13	tripartite motif containing 16 like
ENSG00000231345	RP11-564C4.6	503.538	-1.30401	0.169099	-7.71151	1.24335887016033e-14	5.96871091692896e-13	NA
ENSG00000152291	TGOLN2	7441.5	0.753644	0.0977508	7.70985	1.25968813786641e-14	6.03757613794711e-13	trans-golgi network protein 2
ENSG00000181449	SOX2	321.646	1.59752	0.207351	7.70441	1.31445837328627e-14	6.29017933820248e-13	SRY-box transcription factor 2
ENSG00000183722	LHFP	686.505	1.02823	0.133486	7.70286	1.33052757957711e-14	6.35708114355247e-13	LHFPL tetraspan subfamily member 6
ENSG00000105327	BBC3	649.645	1.08079	0.140328	7.70186	1.34104758228054e-14	6.39730143678814e-13	BCL2 binding component 3
ENSG00000170027	YWHAG	6537.43	-0.754121	0.0979821	-7.69652	1.39825513954222e-14	6.65976450265531e-13	tyrosine 3-monooxygenase/tryptophan 5-monooxygenase activation protein gamma
ENSG00000149679	CABLES2	488.205	-1.29066	0.167809	-7.69123	1.45726747621723e-14	6.92998994354241e-13	Cdk5 and Abl enzyme substrate 2
ENSG00000176208	ATAD5	774.791	-1.20576	0.157306	-7.66504	1.78780440695603e-14	8.48858457499325e-13	ATPase family AAA domain containing 5
ENSG00000147650	LRP12	1732.97	-1.12067	0.146213	-7.6646	1.79382749825554e-14	8.50391587373947e-13	LDL receptor related protein 12
ENSG00000170175	CHRNB1	577.452	1.0767	0.14073	7.65083	1.99693522884238e-14	9.45205656140247e-13	cholinergic receptor nicotinic beta 1 subunit
ENSG00000083520	DIS3	1452.67	0.859948	0.112455	7.64704	2.05656894333898e-14	9.71920431529842e-13	DIS3 homolog, exosome endoribonuclease and 3'-5' exoribonuclease
ENSG00000099284	H2AFY2	1356.65	0.904603	0.11839	7.64085	2.15790339290661e-14	1.01822929865291e-12	macroH2A.2 histone
ENSG00000173402	DAG1	5867.92	-0.810675	0.106104	-7.64041	2.16538610545538e-14	1.02017842290301e-12	dystroglycan 1
ENSG00000233601	NCOR1P3	304.677	-1.46676	0.192069	-7.63659	2.23044589830159e-14	1.04920588740045e-12	NA
ENSG00000139174	PRICKLE1	463.062	1.1873	0.155566	7.63211	2.3094116602335e-14	1.0846750598643e-12	prickle planar cell polarity protein 1
ENSG00000036054	TBC1D23	2222.94	0.886046	0.116169	7.6272	2.39905064503434e-14	1.12504015996333e-12	TBC1 domain family member 23
ENSG00000154734	ADAMTS1	165.321	-2.07282	0.271843	-7.62508	2.43889292079314e-14	1.14196470837445e-12	ADAM metallopeptidase with thrombospondin type 1 motif 1
ENSG00000149313	AASDHPPT	1164.05	0.900154	0.118147	7.61893	2.55783800256789e-14	1.19581873438024e-12	aminoadipate-semialdehyde dehydrogenase-phosphopantetheinyl transferase
ENSG00000169093	ASMTL	719.128	1.04962	0.137789	7.61755	2.58539686810002e-14	1.20684898283166e-12	acetylserotonin O-methyltransferase like
ENSG00000103381	CPPED1	1212.79	0.928837	0.121949	7.61662	2.60411437156448e-14	1.21372466919701e-12	calcineurin like phosphoesterase domain containing 1
ENSG00000103507	BCKDK	811.021	-1.04462	0.137186	-7.6146	2.64508115084473e-14	1.23093340712476e-12	branched chain keto acid dehydrogenase kinase
ENSG00000180801	ARSJ	1363.76	0.855775	0.11242	7.61229	2.69275923187829e-14	1.25120804919414e-12	arylsulfatase family member J
ENSG00000154978	VOPP1	5835.68	-0.711493	0.0935128	-7.60851	2.77271508496945e-14	1.28639609163179e-12	VOPP1 WW domain binding protein
ENSG00000159200	RCAN1	1267.32	-1.1171	0.146923	-7.60329	2.88703862266182e-14	1.33739757200475e-12	regulator of calcineurin 1
ENSG00000072210	ALDH3A2	1390.73	-0.854567	0.112479	-7.59755	3.01779285571714e-14	1.39584385355245e-12	aldehyde dehydrogenase 3 family member A2
ENSG00000072958	AP1M1	1489.46	-0.957901	0.126114	-7.59553	3.06535478287113e-14	1.41569154501795e-12	adaptor related protein complex 1 subunit mu 1
ENSG00000153071	DAB2	3359.74	0.826527	0.10901	7.58211	3.39985423909023e-14	1.56779642070775e-12	DAB adaptor protein 2
ENSG00000149499	EML3	1308.68	0.866642	0.114365	7.57789	3.51221446391224e-14	1.61715956443524e-12	EMAP like 3
ENSG00000168936	TMEM129	596.999	-1.08789	0.143656	-7.57293	3.6488789023236e-14	1.67754727178578e-12	transmembrane protein 129, E3 ubiquitin ligase
ENSG00000002079	MYH16	139.647	2.06485	0.272682	7.57236	3.66499870424638e-14	1.68241682599907e-12	NA
ENSG00000075223	SEMA3C	6307.71	0.852603	0.112613	7.57107	3.70150634079188e-14	1.69661664882531e-12	semaphorin 3C
ENSG00000198720	ANKRD13B	674.288	1.04942	0.138628	7.57001	3.73187808378529e-14	1.70796555609031e-12	ankyrin repeat domain 13B
ENSG00000120162	MOB3B	523.964	-1.34581	0.177949	-7.56292	3.94131750263625e-14	1.80111108397499e-12	MOB kinase activator 3B
ENSG00000147852	VLDLR	1174.62	0.898274	0.118914	7.55395	4.22241744184157e-14	1.92667578474435e-12	very low density lipoprotein receptor
ENSG00000164244	PRRC1	1901.02	-0.914743	0.1211	-7.55362	4.23328159414455e-14	1.92874139697289e-12	proline rich coiled-coil 1
ENSG00000164638	SLC29A4	2058.07	1.04806	0.13894	7.54327	4.58341990032786e-14	2.08514775286216e-12	solute carrier family 29 member 4
ENSG00000169550	MUC15	211.988	1.58224	0.209796	7.54179	4.63574125506343e-14	2.10580276265456e-12	mucin 15, cell surface associated
ENSG00000088836	SLC4A11	622.533	1.07313	0.142297	7.54148	4.64671018330209e-14	2.10763970832785e-12	solute carrier family 4 member 11
ENSG00000139629	GALNT6	1388.83	0.853067	0.113237	7.53349	4.94024375373518e-14	2.23744521793051e-12	polypeptide N-acetylgalactosaminyltransferase 6
ENSG00000128203	ASPHD2	1167.98	0.888186	0.117939	7.53087	5.04026955331975e-14	2.27935518358524e-12	aspartate beta-hydroxylase domain containing 2
ENSG00000065308	TRAM2	8366.52	0.689269	0.0915422	7.52952	5.09281934670564e-14	2.29970262339742e-12	translocation associated membrane protein 2
ENSG00000149257	SERPINH1	21111	0.676768	0.0899637	7.52268	5.36659511289432e-14	2.4161586133275e-12	serpin family H member 1
ENSG00000104368	PLAT	3077.79	0.776044	0.10316	7.52269	5.36620026978726e-14	2.4161586133275e-12	plasminogen activator, tissue type
ENSG00000165804	ZNF219	1329.5	1.01114	0.134459	7.52004	5.47608541150578e-14	2.46181180944134e-12	zinc finger protein 219
ENSG00000143858	SYT2	301.966	-1.42259	0.189178	-7.51981	5.48557970113215e-14	2.46244274637105e-12	synaptotagmin 2
ENSG00000144746	ARL6IP5	2059.81	0.799234	0.106397	7.51182	5.83100486594262e-14	2.6136470264354e-12	ADP ribosylation factor like GTPase 6 interacting protein 5
ENSG00000187667	WHAMMP3	190.864	-1.65711	0.220744	-7.50697	6.05127810380308e-14	2.70839189837128e-12	NA
ENSG00000138771	SHROOM3	1311.16	1.14569	0.152824	7.49678	6.5402775025094e-14	2.92295661951356e-12	shroom family member 3
ENSG00000146278	PNRC1	575.558	1.20366	0.160617	7.49393	6.68400139618987e-14	2.98280912746391e-12	proline rich nuclear receptor coactivator 1
ENSG00000160447	PKN3	674.475	-1.12739	0.150544	-7.48881	6.95007034641412e-14	3.09700426051411e-12	protein kinase N3
ENSG00000167552	TUBA1A	6990.73	1.10279	0.147385	7.48237	7.29962188337468e-14	3.2480115792472e-12	tubulin alpha 1a
ENSG00000223564	CYP4F32P	579.148	-1.06254	0.14205	-7.48005	7.4296504371558e-14	3.3010424971509e-12	cytochrome P450 family 4 subfamily F member 32, pseudogene
ENSG00000170445	HARS	2139.42	0.769674	0.102914	7.47881	7.49965845989456e-14	3.3272901636573e-12	histidyl-tRNA synthetase 1
ENSG00000105486	LIG1	2850.69	-0.840845	0.112474	-7.47588	7.66878387338254e-14	3.39737172032602e-12	DNA ligase 1
ENSG00000048392	RRM2B	5355.02	0.771366	0.103199	7.47456	7.74609070773107e-14	3.42663184142144e-12	ribonucleotide reductase regulatory TP53 inducible subunit M2B
ENSG00000198840	MT-ND3	19434.5	0.661535	0.0885701	7.46905	8.07735826817288e-14	3.56798837288594e-12	NADH dehydrogenase subunit 3
ENSG00000235750	KIAA0040	294.88	-1.38952	0.186088	-7.46704	8.20158181400917e-14	3.61761076100535e-12	KIAA0040
ENSG00000088053	GP6	275.46	-1.4592	0.195516	-7.46333	8.43610274360323e-14	3.71566985530484e-12	glycoprotein VI platelet
ENSG00000182500	ORAI1	619.512	1.04043	0.139573	7.4544	9.02807413355065e-14	3.97065659327477e-12	NA
ENSG00000124374	PAIP2B	658.874	1.00527	0.134953	7.44906	9.40098525911974e-14	4.12275196486037e-12	poly(A) binding protein interacting protein 2B
ENSG00000155189	AGPAT5	1294.3	0.859773	0.115419	7.44915	9.39405408788031e-14	4.12275196486037e-12	1-acylglycerol-3-phosphate O-acyltransferase 5
ENSG00000163346	PBXIP1	1582.95	1.00253	0.134629	7.44661	9.57721622322634e-14	4.19399389573948e-12	PBX homeobox interacting protein 1
ENSG00000144227	NXPH2	174.529	1.7013	0.228614	7.44179	9.93307380361168e-14	4.34357904041554e-12	neurexophilin 2
ENSG00000141424	SLC39A6	1526.72	-0.911648	0.122507	-7.44157	9.94940859075801e-14	4.34447992051248e-12	solute carrier family 39 member 6
ENSG00000264112	RP11-159D12.2	436.477	1.43028	0.192294	7.438	1.02222667680516e-13	4.45723050265973e-12	NA
ENSG00000166441	RPL27A	23514.1	0.748531	0.100819	7.42448	1.13221364773807e-13	4.92974568940031e-12	ribosomal protein L27a
ENSG00000162623	TYW3	1107.79	-0.951142	0.128218	-7.41815	1.18767643744831e-13	5.16384748196275e-12	tRNA-yW synthesizing protein 3 homolog
ENSG00000174695	TMEM167A	1441.75	-1.13928	0.153597	-7.41734	1.19494587236309e-13	5.18232608496236e-12	transmembrane protein 167A
ENSG00000127990	SGCE	2604.51	0.766423	0.103329	7.4173	1.19533199002582e-13	5.18232608496236e-12	sarcoglycan epsilon
ENSG00000198919	DZIP3	1319.76	-0.833835	0.112421	-7.4171	1.19709205809612e-13	5.18257422306619e-12	DAZ interacting zinc finger protein 3
ENSG00000138777	PPA2	1053.01	0.930131	0.125408	7.41686	1.19932174726334e-13	5.18485190027837e-12	inorganic pyrophosphatase 2
ENSG00000101003	GINS1	1013.26	-1.1048	0.148988	-7.4154	1.21254440009687e-13	5.23457997403523e-12	GINS complex subunit 1
ENSG00000123636	BAZ2B	2056.75	0.873183	0.117882	7.4073	1.2890128015815e-13	5.55681368500468e-12	bromodomain adjacent to zinc finger domain 2B
ENSG00000095203	EPB41L4B	307.761	-1.50383	0.203037	-7.4067	1.29476947394932e-13	5.57373535214253e-12	erythrocyte membrane protein band 4.1 like 4B
ENSG00000131242	RAB11FIP4	882.89	1.02279	0.138151	7.40342	1.32719891077634e-13	5.7052681990788e-12	RAB11 family interacting protein 4
ENSG00000123388	HOXC11	419.501	1.25629	0.169741	7.40121	1.34945409066285e-13	5.79275532430521e-12	homeobox C11
ENSG00000184216	IRAK1	10675.3	-0.767092	0.103666	-7.39967	1.36523550515624e-13	5.85224543653946e-12	interleukin 1 receptor associated kinase 1
ENSG00000163359	COL6A3	8742.12	0.760435	0.102791	7.3979	1.38357277423183e-13	5.92250877408521e-12	collagen type VI alpha 3 chain
ENSG00000117335	CD46	5247.37	0.828187	0.111961	7.3971	1.39193040659642e-13	5.94991600066883e-12	CD46 molecule
ENSG00000225889	AC074289.1	240.206	2.31057	0.312462	7.39473	1.41698583530448e-13	6.04852228576322e-12	NA
ENSG00000120937	NPPB	46.7977	-4.94447	0.668672	-7.39447	1.4197643525906e-13	6.05189468782843e-12	natriuretic peptide B
ENSG00000147403	RPL10	34635.6	0.72814	0.0984801	7.39378	1.42710656848324e-13	6.0746836939563e-12	ribosomal protein L10
ENSG00000065328	MCM10	2283.22	-0.974084	0.131818	-7.38959	1.47278825492466e-13	6.26037856684804e-12	minichromosome maintenance 10 replication initiation factor
ENSG00000110987	BCL7A	343.971	1.25603	0.170055	7.38601	1.51297143199736e-13	6.42221555548669e-12	BAF chromatin remodeling complex subunit BCL7A
ENSG00000104738	MCM4	7170.77	-0.902098	0.122184	-7.38314	1.54600737259503e-13	6.55330562464203e-12	minichromosome maintenance complex component 4
ENSG00000111261	MANSC1	429.346	1.15782	0.156872	7.3807	1.5745887624088e-13	6.66517510207397e-12	MANSC domain containing 1
ENSG00000176907	C8orf4	61.184	3.66947	0.49727	7.37923	1.59205224023279e-13	6.72973749048403e-12	transcriptional and immune response regulator
ENSG00000077097	TOP2B	3981.55	-0.74063	0.100423	-7.37511	1.64203340265568e-13	6.93138510538498e-12	DNA topoisomerase II beta
ENSG00000133069	TMCC2	310.019	-1.35927	0.184334	-7.37396	1.65632970090764e-13	6.98204909239946e-12	transmembrane and coiled-coil domain family 2
ENSG00000090776	EFNB1	887.802	0.996122	0.135136	7.37125	1.69037676853775e-13	7.1157146542803e-12	ephrin B1
ENSG00000164010	ERMAP	381.17	1.22024	0.16556	7.37041	1.70102224877154e-13	7.1506370360997e-12	erythroblast membrane associated protein (Scianna blood group)
ENSG00000003137	CYP26B1	842.368	-0.996614	0.135287	-7.36667	1.74945203230354e-13	7.34407897974598e-12	cytochrome P450 family 26 subfamily B member 1
ENSG00000153044	CENPH	626.65	-1.03353	0.140415	-7.36053	1.83182105202341e-13	7.67926635238741e-12	centromere protein H
ENSG00000054148	PHPT1	3189.02	0.774558	0.105309	7.35512	1.9075831366113e-13	7.98587245705158e-12	phosphohistidine phosphatase 1
ENSG00000184076	UQCR10	4005.63	0.705598	0.0959903	7.35072	1.97142002264327e-13	8.24178137213572e-12	ubiquinol-cytochrome c reductase, complex III subunit X
ENSG00000163900	TMEM41A	375.511	-1.21541	0.165485	-7.34449	2.06552710367764e-13	8.62336315506571e-12	transmembrane protein 41A
ENSG00000109180	OCIAD1	4461.89	0.723749	0.098604	7.33996	2.13663622667613e-13	8.90801692587509e-12	OCIA domain containing 1
ENSG00000251095	RP11-115D19.1	128.749	1.91416	0.261003	7.33386	2.23618668016737e-13	9.31030664991707e-12	NA
ENSG00000241878	PISD	2208.89	0.75069	0.102426	7.32913	2.31658578947275e-13	9.63187001401684e-12	phosphatidylserine decarboxylase
ENSG00000072364	AFF4	4509.57	-0.694389	0.0948151	-7.32361	2.41395588125973e-13	1.00230214524065e-11	AF4/FMR2 family member 4
ENSG00000152413	HOMER1	431.458	-1.3274	0.181256	-7.32336	2.4183716090476e-13	1.00276757386054e-11	homer scaffold protein 1
ENSG00000150457	LATS2	1623.55	0.798232	0.109014	7.3223	2.43756471875794e-13	1.00935077844079e-11	large tumor suppressor kinase 2
ENSG00000139636	LMBR1L	865.154	0.96143	0.131311	7.32175	2.44749379114649e-13	1.01208523822749e-11	limb development membrane protein 1 like
ENSG00000112144	ICK	1379.27	0.831347	0.113623	7.31668	2.54179492645331e-13	1.04965439059167e-11	ciliogenesis associated kinase 1
ENSG00000104419	NDRG1	2214.82	-0.81145	0.110944	-7.31404	2.59225269205508e-13	1.06904079515849e-11	N-myc downstream regulated 1
ENSG00000103489	XYLT1	473.756	1.13398	0.155053	7.31347	2.60337028526648e-13	1.072172863763e-11	xylosyltransferase 1
ENSG00000026508	CD44	5353.63	0.73792	0.100931	7.31116	2.64843530737765e-13	1.08925849432485e-11	CD44 molecule (Indian blood group)
ENSG00000164161	HHIP	159.8	1.80539	0.247001	7.30926	2.68624224302006e-13	1.10331690507848e-11	hedgehog interacting protein
ENSG00000178719	GRINA	5847.97	0.771435	0.105554	7.30842	2.70299104288953e-13	1.10869989744397e-11	glutamate ionotropic receptor NMDA type subunit associated protein 1
ENSG00000008311	AASS	723.568	1.00061	0.136975	7.30502	2.77234957087504e-13	1.1356185624439e-11	aminoadipate-semialdehyde synthase
ENSG00000185621	LMLN	326.207	1.27149	0.174114	7.30263	2.82189922247264e-13	1.15436159725746e-11	leishmanolysin like peptidase
ENSG00000167553	TUBA1C	7773.02	-0.773497	0.106008	-7.2966	2.95127050755314e-13	1.20566332748161e-11	tubulin alpha 1c
ENSG00000138759	FRAS1	3436.88	0.725854	0.0994964	7.29528	2.98047994305876e-13	1.21596390170232e-11	Fraser extracellular matrix complex subunit 1
ENSG00000233137	RP11-220I1.1	1748.43	-0.898105	0.123117	-7.29474	2.99232861414667e-13	1.2191636060449e-11	NA
ENSG00000203780	FANK1	193.918	1.58161	0.217043	7.28709	3.1673104099787e-13	1.28873118085163e-11	fibronectin type III and ankyrin repeat domains 1
ENSG00000180385	EMC3-AS1	190.39	-1.68489	0.231264	-7.28555	3.20369986033962e-13	1.30179713283626e-11	NA
ENSG00000134278	SPIRE1	824.492	0.939753	0.129009	7.28438	3.23156913029559e-13	1.31137075307395e-11	spire type actin nucleation factor 1
ENSG00000159399	HK2	766.489	-1.3247	0.182029	-7.27743	3.40250940868629e-13	1.37889978499823e-11	hexokinase 2
ENSG00000102265	TIMP1	24293.4	0.692109	0.0951122	7.27676	3.41933687299729e-13	1.38387656555416e-11	TIMP metallopeptidase inhibitor 1
ENSG00000080819	CPOX	1217.26	0.906867	0.124649	7.27538	3.4545749964102e-13	1.39628140791161e-11	coproporphyrinogen oxidase
ENSG00000089902	RCOR1	765.585	-0.945199	0.130007	-7.27035	3.58559167570472e-13	1.4473140935023e-11	REST corepressor 1
ENSG00000265646	TUFMP1	383.74	-1.21933	0.167752	-7.26866	3.63079220880676e-13	1.46361802483488e-11	Tu translation elongation factor, mitochondrial pseudogene 1
ENSG00000181773	GPR3	239.253	-1.9318	0.265868	-7.26602	3.70238554882668e-13	1.49050402352566e-11	G protein-coupled receptor 3
ENSG00000127586	CHTF18	987.576	-1.0754	0.148073	-7.26266	3.79559497099134e-13	1.52600968219447e-11	chromosome transmission fidelity factor 18
ENSG00000082212	ME2	1826.09	-0.779638	0.107356	-7.2622	3.80850362754061e-13	1.52917952380209e-11	malic enzyme 2
ENSG00000142230	SAE1	7241.84	-0.725663	0.0999648	-7.25918	3.89436384628593e-13	1.56159372413323e-11	SUMO1 activating enzyme subunit 1
ENSG00000114942	EEF1B2	13498.6	0.720163	0.0992291	7.25758	3.94067142768872e-13	1.57808335396982e-11	eukaryotic translation elongation factor 1 beta 2
ENSG00000127564	PKMYT1	1015.21	-1.17264	0.161723	-7.25095	4.13847580140036e-13	1.65511841019212e-11	protein kinase, membrane associated tyrosine/threonine 1
ENSG00000150593	PDCD4	1104.13	0.919174	0.12677	7.2507	4.14633054699655e-13	1.65608359839685e-11	programmed cell death 4
ENSG00000114302	PRKAR2A	1736.82	-0.805442	0.111114	-7.24882	4.20409108750032e-13	1.67695297834957e-11	protein kinase cAMP-dependent type II regulatory subunit alpha
ENSG00000007968	E2F2	722.569	-1.25597	0.173301	-7.24736	4.24959963389909e-13	1.69288697457747e-11	E2F transcription factor 2
ENSG00000067141	NEO1	2975.57	0.722021	0.0997082	7.24134	4.44262564431448e-13	1.76746812398315e-11	neogenin 1
ENSG00000135111	TBX3	873.846	0.913285	0.126171	7.23846	4.53824457812309e-13	1.80315239863154e-11	T-box transcription factor 3
ENSG00000146950	SHROOM2	450.893	1.12619	0.155638	7.23596	4.62249404405395e-13	1.83423215424748e-11	shroom family member 2
ENSG00000134901	KDELC1	606.056	1.06827	0.147668	7.23427	4.68050480045991e-13	1.85483285940101e-11	protein O-glucosyltransferase 2
ENSG00000130764	LRRC47	606.663	-1.01073	0.140012	-7.21886	5.24248864548194e-13	2.0748392968172e-11	leucine rich repeat containing 47
ENSG00000233218	SNX18P16	507.859	1.08877	0.15087	7.21663	5.32899480931571e-13	2.10633710417563e-11	NA
ENSG00000136938	ANP32B	6273.9	-0.733475	0.101651	-7.21561	5.36925846948135e-13	2.11949911178554e-11	acidic nuclear phosphoprotein 32 family member B
ENSG00000164342	TLR3	112.61	2.04125	0.282904	7.21535	5.37941332888153e-13	2.12075705523976e-11	toll like receptor 3
ENSG00000203668	CHML	2773.52	-0.88211	0.122306	-7.21232	5.50074315033587e-13	2.16578418862189e-11	CHM like Rab escort protein
ENSG00000137876	RSL24D1	1303.63	-0.970968	0.134724	-7.20711	5.71522353661446e-13	2.24732336352534e-11	ribosomal L24 domain containing 1
ENSG00000118412	CASP8AP2	668.727	-0.99912	0.138781	-7.19927	6.05356396543704e-13	2.3751028386229e-11	caspase 8 associated protein 2
ENSG00000196739	COL27A1	1675.89	0.873674	0.121357	7.19922	6.05579038203177e-13	2.3751028386229e-11	collagen type XXVII alpha 1 chain
ENSG00000144455	SUMF1	520.471	1.05245	0.146205	7.19848	6.08863653076754e-13	2.3849118766269e-11	sulfatase modifying factor 1
ENSG00000147010	SH3KBP1	3140.34	0.704898	0.097928	7.19813	6.10435825872595e-13	2.38799670442576e-11	SH3 domain containing kinase binding protein 1
ENSG00000123575	FAM199X	580.479	-1.13003	0.157082	-7.19388	6.29778142516877e-13	2.46050035526331e-11	family with sequence similarity 199, X-linked
ENSG00000157193	LRP8	1231.68	-0.877202	0.121991	-7.19074	6.44421707654389e-13	2.51448393236684e-11	LDL receptor related protein 8
ENSG00000038210	PI4K2B	313.162	-1.27374	0.177258	-7.18579	6.68218402465524e-13	2.60399834558748e-11	phosphatidylinositol 4-kinase type 2 beta
ENSG00000167962	ZNF598	1348.23	-0.857858	0.11958	-7.17392	7.28796531154762e-13	2.8364350927999e-11	zinc finger protein 598, E3 ubiquitin ligase
ENSG00000135636	DYSF	1931.48	1.01329	0.141497	7.16119	7.99819652376566e-13	3.10887753768592e-11	dysferlin
ENSG00000110031	LPXN	395.896	1.20903	0.168877	7.15921	8.11443254096928e-13	3.15003513245408e-11	leupaxin
ENSG00000183853	KIRREL	7413.67	0.671308	0.0937925	7.15737	8.22395748611394e-13	3.18848593745067e-11	kirre like nephrin family adhesion molecule 1
ENSG00000228794	LINC01128	514.459	-1.07261	0.149904	-7.15531	8.34828818928108e-13	3.232571896193e-11	long intergenic non-protein coding RNA 1128
ENSG00000102753	KPNA3	1789.69	-0.762011	0.1065	-7.15504	8.36459666814958e-13	3.23477127821007e-11	karyopherin subunit alpha 3
ENSG00000151012	SLC7A11	769.132	-1.20962	0.169078	-7.15424	8.41349368420621e-13	3.24543321012441e-11	solute carrier family 7 member 11
ENSG00000106400	ZNHIT1	1784.81	0.763001	0.10665	7.15426	8.41271705088646e-13	3.24543321012441e-11	zinc finger HIT-type containing 1
ENSG00000138071	ACTR2	10095.1	0.649822	0.0908685	7.15123	8.60011208207534e-13	3.31322039516409e-11	actin related protein 2
ENSG00000173230	GOLGB1	5913.75	0.680764	0.0952848	7.14452	9.03110168508699e-13	3.47047449224271e-11	golgin B1
ENSG00000170632	ARMC10	1226.09	0.817838	0.114471	7.14453	9.03029494133205e-13	3.47047449224271e-11	armadillo repeat containing 10
ENSG00000005812	FBXL3	529.676	-1.11015	0.155593	-7.13493	9.68339766360835e-13	3.71644650557276e-11	F-box and leucine rich repeat protein 3
ENSG00000250899	RP11-253E3.3	995.883	-0.859073	0.120437	-7.13297	9.8228833191119e-13	3.76523241583338e-11	NA
ENSG00000111424	VDR	835.459	0.994132	0.139441	7.1294	1.00810583867996e-12	3.859333484305e-11	vitamin D receptor
ENSG00000164626	KCNK5	412.373	-1.15797	0.162572	-7.12277	1.05777162480024e-12	4.04438183427078e-11	potassium two pore domain channel subfamily K member 5
ENSG00000159873	CCDC117	1431.36	-0.844854	0.118801	-7.11148	1.14805480061675e-12	4.38407124928116e-11	coiled-coil domain containing 117
ENSG00000139687	RB1	1173.09	-0.830759	0.116827	-7.11103	1.15176534589773e-12	4.39272911057611e-11	RB transcriptional corepressor 1
ENSG00000174371	EXO1	1674.4	-0.919075	0.129369	-7.10427	1.20964222872425e-12	4.60769226923937e-11	exonuclease 1
ENSG00000120675	DNAJC15	847.618	0.974399	0.137168	7.10371	1.21452740649531e-12	4.61491181163904e-11	DnaJ heat shock protein family (Hsp40) member C15
ENSG00000090889	KIF4A	4196.11	-0.775612	0.109184	-7.1037	1.21457018601047e-12	4.61491181163904e-11	kinesin family member 4A
ENSG00000101057	MYBL2	10636.1	-0.807348	0.113665	-7.10286	1.22198357038464e-12	4.63729051928384e-11	MYB proto-oncogene like 2
ENSG00000142089	IFITM3	2519.55	0.747323	0.105219	7.10256	1.22465732461303e-12	4.64164952361114e-11	interferon induced transmembrane protein 3
ENSG00000182718	ANXA2	132344	0.615539	0.08668	7.10128	1.23603552538383e-12	4.67894791232051e-11	annexin A2
ENSG00000108094	CUL2	1509.2	-0.802138	0.113121	-7.091	1.33144204388246e-12	5.03384330503885e-11	cullin 2
ENSG00000105854	PON2	3349.09	0.706666	0.0996732	7.08983	1.342782068479e-12	5.07041839381617e-11	paraoxonase 2
ENSG00000071537	SEL1L	5850.27	0.655782	0.0925373	7.08668	1.37367364638918e-12	5.18063908647518e-11	SEL1L adaptor subunit of ERAD E3 ubiquitin ligase
ENSG00000149212	SESN3	2223.9	0.967676	0.136764	7.07551	1.48898612785265e-12	5.60857584173212e-11	sestrin 3
ENSG00000215146	RP11-313J2.1	222.865	-1.46821	0.207668	-7.06997	1.54969272555004e-12	5.8300244872825e-11	zinc finger protein 91 pseudogene
ENSG00000142961	MOB3C	460.599	1.06718	0.150956	7.06948	1.55515536690288e-12	5.83614717530074e-11	MOB kinase activator 3C
ENSG00000162337	LRP5	1096.33	0.858039	0.12137	7.06959	1.55393004196542e-12	5.83614717530074e-11	LDL receptor related protein 5
ENSG00000146122	DAAM2	1192.83	-0.914635	0.129396	-7.0685	1.56621003202084e-12	5.8703943749451e-11	dishevelled associated activator of morphogenesis 2
ENSG00000147874	HAUS6	755.178	-1.00581	0.142329	-7.06681	1.58536557424249e-12	5.93488330283766e-11	HAUS augmin like complex subunit 6
ENSG00000265019	NCOR1P2	330.688	-1.41264	0.200015	-7.06269	1.63304426749806e-12	6.10586023111835e-11	NA
ENSG00000184371	CSF1	872.132	1.11954	0.158529	7.06202	1.64102089884937e-12	6.12815595785039e-11	colony stimulating factor 1
ENSG00000142687	KIAA0319L	3721.34	0.738535	0.104724	7.05221	1.76092850609656e-12	6.55983587307818e-11	KIAA0319 like
ENSG00000119403	PHF19	3368.35	-0.769986	0.109183	-7.05228	1.76007354689667e-12	6.55983587307818e-11	PHD finger protein 19
ENSG00000137547	MRPL15	1330.32	-0.905365	0.128407	-7.05074	1.7797168221985e-12	6.62172145276421e-11	mitochondrial ribosomal protein L15
ENSG00000168393	DTYMK	2379.26	-0.803479	0.114035	-7.04588	1.84296070248634e-12	6.84865799513698e-11	deoxythymidylate kinase
ENSG00000075702	WDR62	1995.48	-1.05345	0.1496	-7.04181	1.89762995403344e-12	7.04321556719605e-11	WD repeat domain 62
ENSG00000135002	RFK	782.316	-0.904995	0.12858	-7.03837	1.9449621783928e-12	7.21010035315285e-11	riboflavin kinase
ENSG00000198938	MT-CO3	275927	0.615914	0.087512	7.03805	1.94944806386499e-12	7.21793817806946e-11	cytochrome c oxidase subunit III
ENSG00000204941	PSG5	129.775	1.80854	0.257169	7.03252	2.02838975910029e-12	7.50109870209203e-11	pregnancy specific beta-1-glycoprotein 5
ENSG00000152484	USP12	684.074	-1.05085	0.149482	-7.02997	2.06571352447284e-12	7.62985329093821e-11	ubiquitin specific peptidase 12
ENSG00000085511	MAP3K4	2107.24	0.75575	0.107507	7.02975	2.06907812190093e-12	7.63301728970363e-11	mitogen-activated protein kinase kinase kinase 4
ENSG00000171109	MFN1	1780.92	-0.781045	0.111133	-7.02799	2.09532775713466e-12	7.72049640295321e-11	mitofusin 1
ENSG00000197771	MCMBP	2804.33	-0.699061	0.0995135	-7.02479	2.14391898336449e-12	7.8899847954895e-11	minichromosome maintenance complex binding protein
ENSG00000134375	TIMM17A	1611.34	0.788421	0.112305	7.02034	2.21323635398524e-12	8.13524739535515e-11	translocase of inner mitochondrial membrane 17A
ENSG00000109689	STIM2	598.239	-0.991395	0.141267	-7.0179	2.25220746383178e-12	8.26850834278895e-11	stromal interaction molecule 2
ENSG00000168237	GLYCTK	216.136	-1.56027	0.222398	-7.01565	2.28875753755205e-12	8.39257056089118e-11	glycerate kinase
ENSG00000109189	USP46	1387.21	-0.837191	0.119346	-7.01482	2.30245166126922e-12	8.43262530815028e-11	ubiquitin specific peptidase 46
ENSG00000007171	NOS2	55.837	-2.9479	0.420379	-7.01249	2.34121334464212e-12	8.56428222886813e-11	nitric oxide synthase 2
ENSG00000167491	GATAD2A	1900.09	-0.788688	0.112554	-7.0072	2.43142574474268e-12	8.88360654756825e-11	GATA zinc finger domain containing 2A
ENSG00000169641	LUZP1	4387.97	0.670935	0.0957707	7.00564	2.45861471748927e-12	8.97217493126929e-11	leucine zipper protein 1
ENSG00000243335	KCTD7	926.08	-0.882831	0.126082	-7.00205	2.52236154943384e-12	9.19378128826574e-11	potassium channel tetramerization domain containing 7
ENSG00000030582	GRN	8708.21	0.636638	0.0909874	6.99699	2.61515417883331e-12	9.52060017138656e-11	granulin precursor
ENSG00000147604	RPL7	21936.7	0.644458	0.0921386	6.99444	2.66319011774479e-12	9.68389381524045e-11	ribosomal protein L7
ENSG00000154640	BTG3	1327.64	-0.784818	0.112258	-6.99122	2.72498757821607e-12	9.89677767816301e-11	BTG anti-proliferation factor 3
ENSG00000011201	KAL1	1437.01	0.982854	0.140628	6.98902	2.76820871494129e-12	1.00417678473466e-10	anosmin 1
ENSG00000124145	SDC4	3983.25	-0.92218	0.131961	-6.98826	2.78310275188587e-12	1.00837776492436e-10	syndecan 4
ENSG00000136490	LIMD2	1339.44	0.792931	0.113499	6.98621	2.82409346483836e-12	1.02201289657973e-10	LIM domain containing 2
ENSG00000162607	USP1	3446.45	-0.706919	0.101195	-6.9857	2.83447017870913e-12	1.02454987991701e-10	ubiquitin specific peptidase 1
ENSG00000124212	PTGIS	553.996	1.04393	0.149533	6.98123	2.92597763659003e-12	1.05637164139523e-10	prostaglandin I2 synthase
ENSG00000111445	RFC5	1747.32	-0.878723	0.125889	-6.98014	2.94876058272243e-12	1.06333564378148e-10	replication factor C subunit 5
ENSG00000213412	HNRNPA1P33	267.758	-1.30765	0.187413	-6.97739	3.00709835806187e-12	1.08308921334453e-10	heterogeneous nuclear ribonucleoprotein A1 pseudogene 33
ENSG00000185728	YTHDF3	1781.53	-0.747789	0.107247	-6.97258	3.1118456927723e-12	1.11949200543174e-10	YTH N6-methyladenosine RNA binding protein 3
ENSG00000234745	HLA-B	7747.51	0.667813	0.095813	6.96997	3.17007855673002e-12	1.13909493357825e-10	major histocompatibility complex, class I, B
ENSG00000187867	PALM3	466.66	-1.13281	0.162659	-6.96436	3.29903366519993e-12	1.18403407547594e-10	paralemmin 3
ENSG00000213390	ARHGAP19	480.105	-1.03644	0.148876	-6.96176	3.36057864682794e-12	1.20470213328867e-10	Rho GTPase activating protein 19
ENSG00000267100	ILF3-AS1	577.275	-0.974552	0.140028	-6.95972	3.4095748491385e-12	1.220828359218e-10	ILF3 divergent transcript
ENSG00000223414	LINC00473	44.1636	-6.34162	0.911348	-6.9585	3.43919691502185e-12	1.22998775685887e-10	NA
ENSG00000008517	IL32	485.519	1.12651	0.161944	6.95617	3.4964819995222e-12	1.24900739032228e-10	interleukin 32
ENSG00000175575	PAAF1	720.36	0.92687	0.13333	6.95168	3.6097214678665e-12	1.28794692701661e-10	proteasomal ATPase associated factor 1
ENSG00000120253	NUP43	1379.99	-0.780367	0.11228	-6.95018	3.64813603628652e-12	1.30012904290843e-10	nucleoporin 43
ENSG00000064012	CASP8	1775.45	0.765355	0.110153	6.94814	3.70142764255284e-12	1.31757836609469e-10	caspase 8
ENSG00000112039	FANCE	825.027	-0.96506	0.139174	-6.93421	4.0850021192402e-12	1.45241868573686e-10	FA complementation group E
ENSG00000175155	YPEL2	1281.66	1.11982	0.161541	6.93211	4.14597040141986e-12	1.47237583625687e-10	yippee like 2
ENSG00000198860	TSEN15	1895.25	-0.72767	0.105018	-6.92904	4.23720441442465e-12	1.50302233511671e-10	tRNA splicing endonuclease subunit 15
ENSG00000198363	ASPH	5416.84	-0.712176	0.102833	-6.92558	4.34189693444506e-12	1.53836592782113e-10	aspartate beta-hydroxylase
ENSG00000167565	SERTAD3	1282.06	0.803643	0.116053	6.92479	4.36626203297399e-12	1.54519982527399e-10	SERTA domain containing 3
ENSG00000151413	NUBPL	281.517	-1.28642	0.185852	-6.92172	4.46178726358721e-12	1.5753421736343e-10	nucleotide binding protein like
ENSG00000198727	MT-CYB	179406	0.611945	0.0884082	6.92181	4.45904442978933e-12	1.5753421736343e-10	cytochrome b
ENSG00000148450	MSRB2	485.147	1.12076	0.162145	6.91207	4.77642551335789e-12	1.68447868480936e-10	methionine sulfoxide reductase B2
ENSG00000112658	SRF	2084	-0.919482	0.133059	-6.91035	4.83463156273215e-12	1.7030325418027e-10	serum response factor
ENSG00000130702	LAMA5	5304.81	-0.993308	0.143765	-6.90923	4.8728419063931e-12	1.7145080164286e-10	laminin subunit alpha 5
ENSG00000171320	ESCO2	1238.17	-0.910823	0.131834	-6.90885	4.88610848697785e-12	1.71719066745001e-10	establishment of sister chromatid cohesion N-acetyltransferase 2
ENSG00000033100	CHPF2	730.127	1.00559	0.145562	6.90832	4.90433635710009e-12	1.7216087315841e-10	chondroitin polymerizing factor 2
ENSG00000160219	GAB3	248.103	1.34217	0.194323	6.90689	4.95405431251996e-12	1.73705809909614e-10	GRB2 associated binding protein 3
ENSG00000112685	EXOC2	1207.94	0.815263	0.11812	6.902	5.12748131162146e-12	1.79579854682623e-10	exocyst complex component 2
ENSG00000072042	RDH11	5380.2	0.651691	0.0944638	6.89885	5.24262346105513e-12	1.83190866862472e-10	retinol dehydrogenase 11
ENSG00000129625	REEP5	1102.07	-0.958069	0.138874	-6.89885	5.24251253135635e-12	1.83190866862472e-10	receptor accessory protein 5
ENSG00000021826	CPS1	2047.57	0.865396	0.125454	6.89812	5.26955357262479e-12	1.83920714429857e-10	carbamoyl-phosphate synthase 1
ENSG00000153551	CMTM7	1257.54	0.800618	0.116069	6.89775	5.28319426179689e-12	1.84185586893229e-10	CKLF like MARVEL transmembrane domain containing 7
ENSG00000170275	CRTAP	8008.18	0.628841	0.0911809	6.89663	5.32496976986263e-12	1.85429582317814e-10	cartilage associated protein
ENSG00000066735	KIF26A	201.317	-1.56395	0.226791	-6.89599	5.34926091410741e-12	1.86062578195267e-10	kinesin family member 26A
ENSG00000041982	TNC	11606.8	0.747497	0.108408	6.89522	5.37822533887568e-12	1.86856493366075e-10	tenascin C
ENSG00000176046	NUPR1	1624.24	0.74736	0.108439	6.89201	5.50089112852719e-12	1.90900366586916e-10	nuclear protein 1, transcriptional regulator
ENSG00000150967	ABCB9	753.762	1.14601	0.166334	6.8898	5.58718354081328e-12	1.9367418116703e-10	ATP binding cassette subfamily B member 9
ENSG00000173442	EHBP1L1	3297.77	-0.788724	0.114553	-6.88524	5.76910055034847e-12	1.99525653693018e-10	EH domain binding protein 1 like 1
ENSG00000089057	SLC23A2	844.221	-0.893054	0.129704	-6.8853	5.76653654226049e-12	1.99525653693018e-10	solute carrier family 23 member 2
ENSG00000121210	KIAA0922	1404.06	0.773015	0.112279	6.88479	5.78713030577843e-12	1.99922032754105e-10	transmembrane 131 like
ENSG00000046604	DSG2	2205.71	0.723254	0.105089	6.88227	5.89064632466514e-12	2.03267370624925e-10	desmoglein 2
ENSG00000184208	C22orf46	1033.59	-0.923238	0.134158	-6.88174	5.91245074693211e-12	2.03788718553657e-10	CTA-216E10.6
ENSG00000132718	SYT11	1195.4	-0.848349	0.123357	-6.87719	6.10460159473627e-12	2.10173698569907e-10	synaptotagmin 11
ENSG00000145242	EPHA5	408.943	1.51228	0.220119	6.87027	6.40807473078343e-12	2.20372603877281e-10	EPH receptor A5
ENSG00000221886	C5orf54	222.711	-1.4175	0.206434	-6.86662	6.57429109257699e-12	2.25833577203816e-10	zinc finger BED-type containing 8
ENSG00000242687	AC004893.11	139.126	-1.73421	0.252618	-6.86495	6.6516805461284e-12	2.28234382662252e-10	NA
ENSG00000119655	NPC2	6538.92	0.672691	0.0979988	6.86428	6.68294678381146e-12	2.2904897000597e-10	NPC intracellular cholesterol transporter 2
ENSG00000141858	SAMD1	1487.42	-0.799094	0.116533	-6.85724	7.02036215145409e-12	2.40342769493257e-10	sterile alpha motif domain containing 1
ENSG00000102158	MAGT1	2697.87	-0.783555	0.114312	-6.85454	7.15433168665412e-12	2.44654027958784e-10	magnesium transporter 1
ENSG00000115414	FN1	52073.6	0.69117	0.10096	6.84599	7.59509648702579e-12	2.5943519818477e-10	fibronectin 1
ENSG00000082497	SERTAD4	1701.65	-0.740778	0.108215	-6.84546	7.62329594409198e-12	2.60106515760582e-10	SERTA domain containing 4
ENSG00000164938	TP53INP1	968.405	1.03379	0.151034	6.84475	7.6611551051986e-12	2.61105549414019e-10	tumor protein p53 inducible nuclear protein 1
ENSG00000111639	MRPL51	4190.92	0.663515	0.096948	6.84403	7.69951298353889e-12	2.62119326234906e-10	mitochondrial ribosomal protein L51
ENSG00000149657	LSM14B	2957.57	-0.717234	0.104925	-6.8357	8.16037410467241e-12	2.77498308241011e-10	LSM family member 14B
ENSG00000105373	GLTSCR2	4990.68	0.663407	0.0970743	6.83401	8.25720794043478e-12	2.80477816592782e-10	NOP53 ribosome biogenesis factor
ENSG00000068489	PRR11	6601.33	-0.737532	0.107948	-6.83231	8.355844423602e-12	2.83511845075058e-10	proline rich 11
ENSG00000072506	HSD17B10	3801.45	0.655072	0.0958814	6.83211	8.36748223877954e-12	2.83590558950173e-10	hydroxysteroid 17-beta dehydrogenase 10
ENSG00000100298	APOBEC3H	60.8198	2.69855	0.395213	6.82807	8.6063053366348e-12	2.91360292458821e-10	apolipoprotein B mRNA editing enzyme catalytic subunit 3H
ENSG00000147526	TACC1	2145.23	-0.716295	0.104927	-6.82663	8.69319736652572e-12	2.93974957611345e-10	transforming acidic coiled-coil containing protein 1
ENSG00000160957	RECQL4	3887.12	-0.849832	0.124577	-6.82177	8.9925618946039e-12	3.03760955895971e-10	RecQ like helicase 4
ENSG00000131470	PSMC3IP	469.474	-1.05795	0.155093	-6.82137	9.0176089089845e-12	3.04269320559804e-10	PSMC3 interacting protein
ENSG00000074181	NOTCH3	1853.5	-0.751943	0.110273	-6.81891	9.17354772323548e-12	3.09188178246591e-10	notch receptor 3
ENSG00000166086	JAM3	1158.69	-0.827402	0.121374	-6.81698	9.29730076224757e-12	3.1301255387058e-10	junctional adhesion molecule 3
ENSG00000174307	PHLDA3	2988.63	0.765744	0.112488	6.80737	9.94009730259287e-12	3.33914858062267e-10	pleckstrin homology like domain family A member 3
ENSG00000198924	DCLRE1A	1186.68	-0.792096	0.116357	-6.80749	9.9314561632912e-12	3.33914858062267e-10	DNA cross-link repair 1A
ENSG00000142227	EMP3	6536.73	0.649642	0.0954765	6.80421	1.01604228169364e-11	3.40939876993892e-10	epithelial membrane protein 3
ENSG00000185009	AP3M1	2855.43	-0.720547	0.106112	-6.79044	1.11793660169401e-11	3.74718066878382e-10	adaptor related protein complex 3 subunit mu 1
ENSG00000165480	SKA3	1239.45	-0.868915	0.127991	-6.7889	1.12992000092765e-11	3.78318099320494e-10	spindle and kinetochore associated complex subunit 3
ENSG00000171877	FRMD5	1534.81	0.828581	0.122097	6.78622	1.15107958214138e-11	3.84979198708494e-10	FERM domain containing 5
ENSG00000166340	TPP1	5212.75	0.667075	0.0983074	6.78561	1.15599020742414e-11	3.86197167540657e-10	tripeptidyl peptidase 1
ENSG00000157064	NMNAT2	134.393	1.77864	0.262135	6.78521	1.15921167164191e-11	3.86848763447603e-10	nicotinamide nucleotide adenylyltransferase 2
ENSG00000101773	RBBP8	1921.66	-0.719287	0.10614	-6.77677	1.22889133396104e-11	4.09652877865324e-10	RB binding protein 8, endonuclease
ENSG00000181004	BBS12	220.585	1.37097	0.20237	6.77455	1.24795591055245e-11	4.15552933672471e-10	Bardet-Biedl syndrome 12
ENSG00000167670	CHAF1A	1289.36	-0.967463	0.142893	-6.77054	1.28299520868214e-11	4.26287763932762e-10	chromatin assembly factor 1 subunit A
ENSG00000145386	CCNA2	3480.03	-0.839387	0.123975	-6.77059	1.28257142547205e-11	4.26287763932762e-10	cyclin A2
ENSG00000204370	SDHD	1092.68	-0.838843	0.123938	-6.76823	1.30370498428784e-11	4.32696414359875e-10	succinate dehydrogenase complex subunit D
ENSG00000116254	CHD5	866.613	-0.861016	0.12726	-6.76578	1.32592425611263e-11	4.39113218006398e-10	chromodomain helicase DNA binding protein 5
ENSG00000165699	TSC1	2893.05	0.710572	0.105023	6.76585	1.32526976339343e-11	4.39113218006398e-10	TSC complex subunit 1
ENSG00000111859	NEDD9	1275.12	0.974258	0.144049	6.76338	1.34804882406088e-11	4.45955064785791e-10	neural precursor cell expressed, developmentally down-regulated 9
ENSG00000180917	CMTR2	968.852	-0.866896	0.128228	-6.76059	1.37433929435974e-11	4.54158701670343e-10	cap methyltransferase 2
ENSG00000132669	RIN2	896.953	-1.0517	0.155583	-6.75971	1.38268458672944e-11	4.56420882832001e-10	Ras and Rab interactor 2
ENSG00000139329	LUM	831.062	0.934004	0.138273	6.75477	1.43062786532961e-11	4.71735201314267e-10	lumican
ENSG00000186350	RXRA	1899.61	-0.834957	0.123727	-6.74837	1.49517535848975e-11	4.92485519866185e-10	retinoid X receptor alpha
ENSG00000109762	SNX25	379.186	1.08784	0.161266	6.74561	1.52389574448552e-11	5.01402886307208e-10	sorting nexin 25
ENSG00000170631	ZNF16	393.642	-1.09974	0.163035	-6.74541	1.52598036926709e-11	5.01546571691617e-10	zinc finger protein 16
ENSG00000261040	CTD-2319I12.1	255.192	-1.31684	0.1953	-6.74263	1.55540301071927e-11	5.10665486852653e-10	WAP four-disulfide core domain 21, pseudogene
ENSG00000197312	DDI2	847.601	-0.878817	0.130507	-6.73388	1.65202554280468e-11	5.4180385124203e-10	DNA damage inducible 1 homolog 2
ENSG00000164403	SHROOM1	391.793	-1.0897	0.162106	-6.72217	1.79038482892685e-11	5.86548571242073e-10	shroom family member 1
ENSG00000108984	MAP2K6	178.97	-1.7471	0.259914	-6.72184	1.79450042980037e-11	5.86676733119336e-10	mitogen-activated protein kinase kinase 6
ENSG00000105711	SCN1B	473.017	1.01704	0.151305	6.72182	1.79463130781699e-11	5.86676733119336e-10	sodium voltage-gated channel beta subunit 1
ENSG00000116095	PLEKHA3	565.688	-0.990908	0.147424	-6.72147	1.79901697689849e-11	5.87479417295125e-10	pleckstrin homology domain containing A3
ENSG00000104886	PLEKHJ1	1370.89	-0.980186	0.145837	-6.72111	1.80348658684807e-11	5.88307762815874e-10	pleckstrin homology domain containing J1
ENSG00000105856	HBP1	1339.7	0.830482	0.123568	6.72083	1.80698326069354e-11	5.88817296993661e-10	HMG-box transcription factor 1
ENSG00000164167	LSM6	313.78	-1.16288	0.173103	-6.71785	1.84422998800147e-11	6.00311654383152e-10	LSM6 homolog, U6 small nuclear RNA and mRNA degradation associated
ENSG00000186532	SMYD4	377.491	-1.09976	0.163747	-6.7162	1.86520691466193e-11	6.06491158629657e-10	SET and MYND domain containing 4
ENSG00000140545	MFGE8	6941.17	0.617469	0.0919552	6.71488	1.88215553184248e-11	6.113490246705e-10	milk fat globule EGF and factor V/VIII domain containing
ENSG00000167107	ACSF2	518.53	1.07212	0.159671	6.71455	1.88643027177514e-11	6.12084278480559e-10	acyl-CoA synthetase family member 2
ENSG00000180198	RCC1	4229.03	-0.710107	0.105804	-6.71152	1.9260657892137e-11	6.24279151168466e-10	regulator of chromosome condensation 1
ENSG00000132561	MATN2	1331.99	-0.817391	0.121852	-6.70807	1.97216094474208e-11	6.38539556949203e-10	matrilin 2
ENSG00000139971	C14orf37	965.79	0.856519	0.127767	6.70376	2.03128597667519e-11	6.56983939427306e-10	armadillo like helical domain containing 4
ENSG00000172731	LRRC20	4445.09	-0.699667	0.104372	-6.70357	2.03381803929999e-11	6.57104586264279e-10	leucine rich repeat containing 20
ENSG00000094804	CDC6	3621	-0.755441	0.112699	-6.70319	2.03915964842551e-11	6.58131748672646e-10	cell division cycle 6
ENSG00000168918	INPP5D	295.273	1.25264	0.186885	6.70275	2.04532549502893e-11	6.59422472894125e-10	inositol polyphosphate-5-phosphatase D
ENSG00000125851	PCSK2	122.029	2.05406	0.306508	6.7015	2.06293176133726e-11	6.64395006944968e-10	proprotein convertase subtilisin/kexin type 2
ENSG00000163171	CDC42EP3	3176.75	0.95546	0.142675	6.69674	2.13124110892729e-11	6.85669377909114e-10	CDC42 effector protein 3
ENSG00000168056	LTBP3	1186.85	0.820477	0.122543	6.69543	2.15036692751505e-11	6.910920532093e-10	latent transforming growth factor beta binding protein 3
ENSG00000071539	TRIP13	2659.66	-0.746386	0.111491	-6.69462	2.16239514155229e-11	6.94224642754682e-10	thyroid hormone receptor interactor 13
ENSG00000113361	CDH6	125.942	1.96596	0.293698	6.69381	2.17435815662163e-11	6.97329720724754e-10	cadherin 6
ENSG00000103995	CEP152	846.497	-0.937533	0.14013	-6.69043	2.22517417338612e-11	7.12875536494804e-10	centrosomal protein 152
ENSG00000166888	STAT6	4635.48	0.638177	0.0954045	6.68917	2.24438404496195e-11	7.1827369514634e-10	signal transducer and activator of transcription 6
ENSG00000099817	POLR2E	3819.56	-0.702617	0.105053	-6.68819	2.25941925760243e-11	7.2232589396145e-10	RNA polymerase II, I and III subunit E
ENSG00000156675	RAB11FIP1	1990.86	-0.716298	0.107157	-6.68458	2.31581222587068e-11	7.39577598052195e-10	RAB11 family interacting protein 1
ENSG00000163788	SNRK	442.97	-1.02624	0.153611	-6.68079	2.37657244053888e-11	7.58186396517829e-10	SNF related kinase
ENSG00000151748	SAV1	1453.35	-0.80414	0.120379	-6.68007	2.38834272347556e-11	7.6114356847098e-10	salvador family WW domain containing protein 1
ENSG00000183098	GPC6	1975.86	0.714028	0.106995	6.67349	2.49787549378833e-11	7.95217998467027e-10	glypican 6
ENSG00000113441	LNPEP	1516.88	0.742632	0.111289	6.67299	2.50647723119617e-11	7.97122617883548e-10	leucyl and cystinyl aminopeptidase
ENSG00000138696	BMPR1B	347.73	1.15281	0.172795	6.67157	2.53080990881607e-11	8.04020872388487e-10	bone morphogenetic protein receptor type 1B
ENSG00000018236	CNTN1	411.494	1.09114	0.163568	6.67089	2.54264488444311e-11	8.06938446903295e-10	contactin 1
ENSG00000177410	ZFAS1	2949.57	0.757561	0.113635	6.66662	2.61761902498234e-11	8.29867031513931e-10	ZNFX1 antisense RNA 1
ENSG00000111262	KCNA1	242.573	-1.29907	0.19488	-6.66602	2.6282735740421e-11	8.32377796316037e-10	potassium voltage-gated channel subfamily A member 1
ENSG00000116539	ASH1L	4674.49	0.734866	0.110261	6.66481	2.6501189705185e-11	8.38404786961355e-10	ASH1 like histone lysine methyltransferase
ENSG00000147894	C9orf72	716.441	-1.08747	0.163169	-6.66466	2.6528135693898e-11	8.38404786961355e-10	C9orf72-SMCR8 complex subunit
ENSG00000123124	WWP1	2442.79	0.685391	0.102847	6.66416	2.6618827451352e-11	8.40398354234334e-10	WW domain containing E3 ubiquitin protein ligase 1
ENSG00000163597	SNHG16	3318.19	0.698169	0.104797	6.66209	2.6995439609371e-11	8.51405393275863e-10	small nucleolar RNA host gene 16
ENSG00000100162	CENPM	1703.98	-0.954354	0.143266	-6.66142	2.71193545837578e-11	8.54428112584544e-10	centromere protein M
ENSG00000188643	S100A16	7211.49	0.68182	0.102448	6.6553	2.82727902125081e-11	8.898473320762e-10	S100 calcium binding protein A16
ENSG00000133112	TPT1	24243.5	0.690287	0.103783	6.65125	2.90611790215039e-11	9.13715892065569e-10	tumor protein, translationally-controlled 1
ENSG00000092470	WDR76	730.428	-0.998409	0.150184	-6.6479	2.97300216463877e-11	9.33780401246449e-10	WD repeat domain 76
ENSG00000203849	RP11-417J8.6	682.106	0.931858	0.140208	6.64624	3.00665257431541e-11	9.43375990714326e-10	NA
ENSG00000013588	GPRC5A	5745.8	0.837989	0.126099	6.64549	3.02209922953334e-11	9.47246035539106e-10	G protein-coupled receptor class C group 5 member A
ENSG00000169750	RAC3	80.798	-2.21965	0.334044	-6.64478	3.03670269806802e-11	9.50844100984569e-10	Rac family small GTPase 3
ENSG00000145198	VWA5B2	371.271	1.40194	0.210999	6.64431	3.04635771713802e-11	9.52886917996871e-10	von Willebrand factor A domain containing 5B2
ENSG00000101868	POLA1	1114.42	-0.892905	0.134406	-6.64336	3.06614742726112e-11	9.58092371136471e-10	DNA polymerase alpha 1, catalytic subunit
ENSG00000183671	GPR1	249.31	-1.40851	0.212173	-6.63848	3.16928221418494e-11	9.89303632704805e-10	G protein-coupled receptor 1
ENSG00000105204	DYRK1B	433.872	1.06781	0.161037	6.63088	3.33700693469553e-11	1.04059227517888e-09	dual specificity tyrosine phosphorylation regulated kinase 1B
ENSG00000107874	CUEDC2	1577.18	0.741231	0.111815	6.62907	3.3779809200264e-11	1.05229119038898e-09	CUE domain containing 2
ENSG00000215012	C22orf29	1308.83	-0.757702	0.114384	-6.62418	3.49187822288407e-11	1.08665964942205e-09	retrotransposon Gag like 10
ENSG00000137942	FNBP1L	2188.28	-0.685101	0.103458	-6.62204	3.54276711286964e-11	1.10136993953205e-09	formin binding protein 1 like
ENSG00000213639	PPP1CB	2218.67	-0.703532	0.1063	-6.61835	3.63234442990096e-11	1.12806533391873e-09	protein phosphatase 1 catalytic subunit beta
ENSG00000135966	TGFBRAP1	3431.87	0.650482	0.0982921	6.61784	3.64473186509409e-11	1.13075855569968e-09	transforming growth factor beta receptor associated protein 1
ENSG00000006118	TMEM132A	2948.53	0.692057	0.104618	6.61511	3.71284974520806e-11	1.15071875759071e-09	transmembrane protein 132A
ENSG00000156508	EEF1A1	159630	0.603916	0.0913218	6.61305	3.76477648594593e-11	1.16562535452456e-09	eukaryotic translation elongation factor 1 alpha 1
ENSG00000166747	AP1G1	4389.51	-0.656418	0.0993065	-6.61002	3.84266760534018e-11	1.18853240415171e-09	adaptor related protein complex 1 subunit gamma 1
ENSG00000146143	PRIM2	1501.45	-0.801885	0.121366	-6.60716	3.91773712801563e-11	1.21052111158534e-09	DNA primase subunit 2
ENSG00000072163	LIMS2	668.226	-0.971985	0.147204	-6.60297	4.03003881084534e-11	1.2414395871263e-09	LIM zinc finger domain containing 2
ENSG00000198729	PPP1R14C	428.362	-1.27676	0.193359	-6.60304	4.02803581801219e-11	1.2414395871263e-09	protein phosphatase 1 regulatory inhibitor subunit 14C
ENSG00000011454	RABGAP1	1767.08	0.730836	0.110683	6.60299	4.02943951643974e-11	1.2414395871263e-09	RAB GTPase activating protein 1
ENSG00000160445	ZER1	795.469	0.865031	0.131077	6.59942	4.12755939375216e-11	1.27019484478106e-09	zyg-11 related cell cycle regulator
ENSG00000242125	SNHG3	3224.66	-0.667228	0.101128	-6.59783	4.17226120956617e-11	1.28265424154693e-09	small nucleolar RNA host gene 3
ENSG00000101577	LPIN2	2793.4	-0.704945	0.106865	-6.59658	4.20737388124246e-11	1.29214353254909e-09	lipin 2
ENSG00000105355	PLIN3	3644.46	0.696271	0.105568	6.59549	4.23843735305053e-11	1.30037137943642e-09	perilipin 3
ENSG00000149115	TNKS1BP1	4667.56	0.676371	0.102622	6.59092	4.37116689942534e-11	1.33974284576042e-09	tankyrase 1 binding protein 1
ENSG00000149474	CSRP2BP	402.246	-1.05112	0.159486	-6.59064	4.37947541542146e-11	1.34093897654278e-09	lysine acetyltransferase 14
ENSG00000069869	NEDD4	2859.44	0.707887	0.107429	6.58932	4.41834692623309e-11	1.35148129346637e-09	NEDD4 E3 ubiquitin protein ligase
ENSG00000155100	OTUD6B	527.327	-1.11508	0.169332	-6.58518	4.54343451790756e-11	1.38834768627025e-09	OTU deubiquitinase 6B
ENSG00000083444	PLOD1	10221.4	0.609027	0.0925147	6.58303	4.60954873213718e-11	1.40713756933395e-09	procollagen-lysine,2-oxoglutarate 5-dioxygenase 1
ENSG00000180901	KCTD2	1717.71	-0.740141	0.112485	-6.57991	4.70742574404098e-11	1.43557617755398e-09	potassium channel tetramerization domain containing 2
ENSG00000250337	LINC01021	922.988	0.812101	0.123447	6.57855	4.75069021128317e-11	1.44731988568972e-09	p53 upregulated regulator of p53 levels
ENSG00000091986	CCDC80	5857.21	0.652842	0.099258	6.57722	4.79333750564507e-11	1.45885226984308e-09	coiled-coil domain containing 80
ENSG00000060138	YBX3	11920.9	0.59668	0.090734	6.57614	4.82809943297384e-11	1.46796409832726e-09	Y-box binding protein 3
ENSG00000154511	FAM69A	1593.66	0.732062	0.111347	6.57458	4.87906990638845e-11	1.48198096408116e-09	divergent protein kinase domain 1A
ENSG00000130294	KIF1A	370.543	-1.11532	0.169707	-6.57202	4.96375333681617e-11	1.50619972887338e-09	kinesin family member 1A
ENSG00000078070	MCCC1	1013.68	0.813512	0.123809	6.57072	5.00734033481453e-11	1.5179123813753e-09	methylcrotonoyl-CoA carboxylase 1
ENSG00000114796	KLHL24	489.75	1.29654	0.197408	6.56784	5.10509893660607e-11	1.54600682721996e-09	kelch like family member 24
ENSG00000038427	VCAN	116.803	2.17226	0.331466	6.5535	5.6203443078855e-11	1.70034969195323e-09	versican
ENSG00000184992	BRI3BP	586.062	-0.994038	0.151714	-6.55206	5.67478305585066e-11	1.71511442209349e-09	BRI3 binding protein
ENSG00000104723	TUSC3	3423.45	0.649579	0.099192	6.5487	5.80396013912887e-11	1.75241594081733e-09	tumor suppressor candidate 3
ENSG00000167900	TK1	9045.3	-0.712919	0.108888	-6.54724	5.86112231411358e-11	1.76792128473783e-09	thymidine kinase 1
ENSG00000148541	FAM13C	343.091	1.50403	0.230041	6.53808	6.23116102267722e-11	1.87767708638793e-09	family with sequence similarity 13 member C
ENSG00000115825	PRKD3	2828.83	-0.678757	0.103835	-6.53689	6.28096042516234e-11	1.89081138021578e-09	protein kinase D3
ENSG00000106080	FKBP14	2532.37	0.761518	0.116512	6.53596	6.3202797579914e-11	1.90076792919435e-09	FKBP prolyl isomerase 14
ENSG00000134852	CLOCK	1873.46	-0.705994	0.108024	-6.53552	6.33876495060992e-11	1.90444532351247e-09	clock circadian regulator
ENSG00000205542	TMSB4X	21698.5	0.727088	0.111269	6.53448	6.38303417884226e-11	1.91585448947795e-09	thymosin beta 4 X-linked
ENSG00000182985	CADM1	2684.27	0.670505	0.10262	6.53385	6.41020675649333e-11	1.92211470575246e-09	cell adhesion molecule 1
ENSG00000176171	BNIP3	602.066	-0.997844	0.152802	-6.53029	6.56423985188747e-11	1.96636456586806e-09	BCL2 interacting protein 3
ENSG00000131876	SNRPA1	1897.38	-0.693317	0.106223	-6.52702	6.70922155268028e-11	2.00781866229916e-09	small nuclear ribonucleoprotein polypeptide A'
ENSG00000163945	UVSSA	210.943	-1.33703	0.205039	-6.52083	6.99197223346344e-11	2.09037991085913e-09	UV stimulated scaffold protein A
ENSG00000188229	TUBB4B	21326.1	-0.784354	0.120304	-6.51977	7.04163852860382e-11	2.1031625968406e-09	tubulin beta 4B class IVb
ENSG00000141682	PMAIP1	1466.92	0.749078	0.114942	6.51702	7.17200557573592e-11	2.13999989899532e-09	phorbol-12-myristate-13-acetate-induced protein 1
ENSG00000110900	TSPAN11	201.551	1.41651	0.217386	6.51607	7.21732431601833e-11	2.15141298293847e-09	tetraspanin 11
ENSG00000120159	CAAP1	732.258	-0.875604	0.134383	-6.51572	7.23435971298375e-11	2.15438099671879e-09	caspase activity and apoptosis inhibitor 1
ENSG00000129038	LOXL1	1545.23	-0.77828	0.119484	-6.51366	7.33389675379566e-11	2.18188805182572e-09	lysyl oxidase like 1
ENSG00000101938	CHRDL1	316.796	-1.18378	0.181806	-6.51124	7.4533562987366e-11	2.2152626850786e-09	chordin like 1
ENSG00000112419	PHACTR2	1823.4	0.699765	0.107558	6.50593	7.72142495110139e-11	2.29269822816362e-09	phosphatase and actin regulator 2
ENSG00000130592	LSP1	270.777	-1.45435	0.22362	-6.50367	7.83863273640683e-11	2.32523184534641e-09	lymphocyte specific protein 1
ENSG00000172831	CES2	1318.84	0.733352	0.112798	6.50145	7.95470925116698e-11	2.35736685549433e-09	carboxylesterase 2
ENSG00000119878	CRIPT	442.784	-1.0555	0.16239	-6.49975	8.04561297748361e-11	2.37967182672219e-09	CXXC repeat containing interactor of PDZ3 domain
ENSG00000101187	SLCO4A1	230.565	-1.42155	0.218704	-6.49985	8.03981031944776e-11	2.37967182672219e-09	solute carrier organic anion transporter family member 4A1
ENSG00000162738	VANGL2	2320.07	0.70675	0.108751	6.49878	8.09751792533929e-11	2.39269862191943e-09	VANGL planar cell polarity protein 2
ENSG00000166845	C18orf54	428.964	-1.07487	0.165412	-6.4981	8.1341209450828e-11	2.40118303553438e-09	chromosome 18 open reading frame 54
ENSG00000104946	TBC1D17	1238.88	0.802596	0.123576	6.49475	8.31715876726574e-11	2.45283650272997e-09	TBC1 domain family member 17
ENSG00000049860	HEXB	1583.53	0.793081	0.122129	6.49379	8.37014631357575e-11	2.4660736016813e-09	hexosaminidase subunit beta
ENSG00000107201	DDX58	833.28	0.82458	0.127003	6.49261	8.43621915557128e-11	2.48313665376994e-09	DExD/H-box helicase 58
ENSG00000259048	CTD-2058B24.2	122.867	-1.77229	0.273107	-6.48934	8.62126796070904e-11	2.53515256409835e-09	NA
ENSG00000198033	TUBA3C	6091.26	-0.871186	0.13431	-6.4864	8.7913977485375e-11	2.58268523626196e-09	tubulin alpha 3c
ENSG00000148773	MKI67	18150.6	-0.839938	0.12951	-6.48552	8.84258890150801e-11	2.59521883526901e-09	marker of proliferation Ki-67
ENSG00000140848	CPNE2	1966.69	0.681892	0.105184	6.48287	8.99917171726829e-11	2.63862997317014e-09	copine 2
ENSG00000115808	STRN	2305.79	-0.661866	0.102176	-6.47768	9.31443461234838e-11	2.72843905126875e-09	striatin
ENSG00000198728	LDB1	3765.74	0.699702	0.108078	6.47405	9.54118007727012e-11	2.79217130434342e-09	LIM domain binding 1
ENSG00000111145	ELK3	3930.09	0.637079	0.0985674	6.46339	1.02386046339535e-10	2.99339031733308e-09	ETS transcription factor ELK3
ENSG00000142541	RPL13A	56094.2	0.60771	0.0940367	6.46247	1.03004381438939e-10	3.00836843070213e-09	ribosomal protein L13a
ENSG00000109787	KLF3	2002.52	0.698813	0.108136	6.46234	1.03096049719807e-10	3.00836843070213e-09	Kruppel like factor 3
ENSG00000149636	DSN1	1449.05	-0.927576	0.143567	-6.46091	1.04077987876917e-10	3.03411260635438e-09	DSN1 component of MIS12 kinetochore complex
ENSG00000142634	EFHD2	2661.59	0.711873	0.11021	6.45924	1.05227790940831e-10	3.06469647587004e-09	EF-hand domain family member D2
ENSG00000144810	COL8A1	2706.29	0.642824	0.099527	6.45879	1.05544907918343e-10	3.07099356835065e-09	collagen type VIII alpha 1 chain
ENSG00000163762	TM4SF18	67.1284	2.76157	0.427805	6.45521	1.08070464820674e-10	3.1414752596153e-09	transmembrane 4 L six family member 18
ENSG00000168101	NUDT16L1	977.316	0.826268	0.128111	6.44961	1.12141995280311e-10	3.25671910911856e-09	nudix hydrolase 16 like 1
ENSG00000142192	APP	25421.2	0.56436	0.0875211	6.44828	1.13127001591988e-10	3.28219284409167e-09	amyloid beta precursor protein
ENSG00000134874	DZIP1	1399.41	0.723659	0.112278	6.44524	1.15414967870489e-10	3.34538528298889e-09	DAZ interacting zinc finger protein 1
ENSG00000114853	ZBTB47	1231.34	0.761932	0.118289	6.44129	1.18465361443792e-10	3.43053594247556e-09	zinc finger and BTB domain containing 47
ENSG00000129473	BCL2L2	1264.65	-0.981668	0.152529	-6.43595	1.22700427438317e-10	3.54979801243837e-09	BCL2 like 2
ENSG00000166130	IKBIP	1851.07	0.757091	0.117667	6.43416	1.241571718842e-10	3.58853136400344e-09	IKBKB interacting protein
ENSG00000099942	CRKL	6535.85	-0.612665	0.0952282	-6.43365	1.24575658668358e-10	3.59721078896726e-09	CRK like proto-oncogene, adaptor protein
ENSG00000100344	PNPLA3	613.159	0.973778	0.151437	6.43027	1.27379327674718e-10	3.67468231069198e-09	patatin like phospholipase domain containing 3
ENSG00000065809	FAM107B	978.985	-0.838367	0.1304	-6.4292	1.28281040613628e-10	3.69719078700356e-09	family with sequence similarity 107 member B
ENSG00000158301	GPRASP2	749.23	-0.846381	0.131684	-6.42736	1.29837950469014e-10	3.73852225404395e-09	G protein-coupled receptor associated sorting protein 2
ENSG00000139508	SLC46A3	237.671	1.37308	0.213712	6.4249	1.31954979468488e-10	3.79588827988981e-09	solute carrier family 46 member 3
ENSG00000143393	PI4KB	3891.73	0.63108	0.0982369	6.42406	1.32690028738138e-10	3.81342872959891e-09	phosphatidylinositol 4-kinase beta
ENSG00000156026	MCU	2233.74	0.703297	0.109558	6.41941	1.36807237773708e-10	3.92804554871962e-09	mitochondrial calcium uniporter
ENSG00000162434	JAK1	4869.28	0.60802	0.0947279	6.41859	1.37545204031995e-10	3.94551204968309e-09	Janus kinase 1
ENSG00000204138	PHACTR4	3648.18	0.757423	0.118023	6.4176	1.3844356181715e-10	3.96754218823443e-09	phosphatase and actin regulator 4
ENSG00000147100	SLC16A2	1474.98	0.74328	0.115829	6.41703	1.38960260018655e-10	3.97860349357269e-09	solute carrier family 16 member 2
ENSG00000146425	DYNLT1	2589.6	-0.876764	0.13676	-6.41098	1.44589566094177e-10	4.13588669556042e-09	dynein light chain Tctex-type 1
ENSG00000137154	RPS6	29838	0.612332	0.0955759	6.40676	1.48641162306762e-10	4.24778758197774e-09	ribosomal protein S6
ENSG00000136048	DRAM1	355.64	-1.12142	0.175074	-6.4054	1.49974382283557e-10	4.28186709643533e-09	DNA damage regulated autophagy modulator 1
ENSG00000272501	XXbac-BPG299F13.17	199.899	-1.40659	0.21965	-6.40377	1.51588357263183e-10	4.3238909590487e-09	NA
ENSG00000184194	GPR173	550.085	0.927209	0.144806	6.40313	1.52221365338831e-10	4.3378813240518e-09	G protein-coupled receptor 173
ENSG00000138381	ASNSD1	1546.54	-0.729783	0.114012	-6.40092	1.54447762525517e-10	4.39721015197765e-09	asparagine synthetase domain containing 1
ENSG00000085982	USP40	1390.1	0.879436	0.137416	6.39983	1.55554883605576e-10	4.42459147900535e-09	ubiquitin specific peptidase 40
ENSG00000241852	C8orf58	1002.9	0.768719	0.120175	6.39667	1.58803769817459e-10	4.51278499943451e-09	chromosome 8 open reading frame 58
ENSG00000164023	SGMS2	771.447	-0.906265	0.141754	-6.39321	1.6244241882651e-10	4.61187968002317e-09	sphingomyelin synthase 2
ENSG00000068366	ACSL4	1165.59	-0.993597	0.155428	-6.39264	1.63046080723219e-10	4.6247040697215e-09	acyl-CoA synthetase long chain family member 4
ENSG00000170382	LRRN2	389.472	1.0416	0.162988	6.39068	1.65152852602456e-10	4.68009969176512e-09	leucine rich repeat neuronal 2
ENSG00000198756	COLGALT2	101.775	1.8776	0.293824	6.39021	1.65659153976866e-10	4.68219386460578e-09	collagen beta(1-O)galactosyltransferase 2
ENSG00000204381	LAYN	5636.86	0.602908	0.0943512	6.39005	1.65833334852514e-10	4.68219386460578e-09	layilin
ENSG00000161533	ACOX1	1918.83	0.671466	0.105074	6.3904	1.65450949322185e-10	4.68219386460578e-09	acyl-CoA oxidase 1
ENSG00000144857	BOC	371.017	1.06194	0.166187	6.39004	1.6584212209775e-10	4.68219386460578e-09	BOC cell adhesion associated, oncogene regulated
ENSG00000089009	RPL6	22561.6	0.622594	0.0974478	6.389	1.66975281906944e-10	4.70981714998873e-09	ribosomal protein L6
ENSG00000114631	PODXL2	1150.57	0.743317	0.116378	6.38709	1.69067343195442e-10	4.76441165754933e-09	podocalyxin like 2
ENSG00000159128	IFNGR2	1948.12	0.757461	0.118674	6.38269	1.74008694868404e-10	4.89912546560579e-09	interferon gamma receptor 2
ENSG00000196850	PPTC7	566.985	-0.976903	0.153094	-6.38107	1.75853016111551e-10	4.94647555023571e-09	protein phosphatase targeting COQ7
ENSG00000184588	PDE4B	360.856	1.183	0.185479	6.37805	1.79359519565673e-10	5.0404496564924e-09	phosphodiesterase 4B
ENSG00000166206	GABRB3	751.439	-0.856697	0.134352	-6.37649	1.8118993110934e-10	5.08719146984573e-09	gamma-aminobutyric acid type A receptor subunit beta3
ENSG00000123728	RAP2C	388.675	-1.03091	0.161825	-6.37054	1.88365913077945e-10	5.28379406868873e-09	RAP2C, member of RAS oncogene family
ENSG00000148219	ASTN2	895.088	0.798805	0.125438	6.3681	1.91379133127695e-10	5.36337377232174e-09	astrotactin 2
ENSG00000135046	ANXA1	16985.5	0.563034	0.0884643	6.36454	1.95874494025631e-10	5.48430563539105e-09	annexin A1
ENSG00000143401	ANP32E	3694.18	-0.699277	0.109931	-6.36104	2.00393424352461e-10	5.60567451302127e-09	acidic nuclear phosphoprotein 32 family member E
ENSG00000182606	TRAK1	2269.51	0.649682	0.102144	6.36045	2.01163571256385e-10	5.62205077244083e-09	trafficking kinesin protein 1
ENSG00000135250	SRPK2	1645.54	-0.710972	0.111787	-6.36009	2.01638949793709e-10	5.63016645593717e-09	SRSF protein kinase 2
ENSG00000164983	TMEM65	504.485	-1.00974	0.158782	-6.35933	2.02633467296853e-10	5.65274938329946e-09	transmembrane protein 65
ENSG00000064393	HIPK2	1646.29	-0.75728	0.119201	-6.35298	2.1118173922239e-10	5.88582072640424e-09	homeodomain interacting protein kinase 2
ENSG00000137492	PRKRIR	3266.89	-0.634622	0.0999835	-6.34727	2.19174531328237e-10	6.10299804297793e-09	THAP domain containing 12
ENSG00000175899	A2M	1426.24	0.724767	0.114216	6.34557	2.21596523787614e-10	6.16479908727244e-09	alpha-2-macroglobulin
ENSG00000158850	B4GALT3	1736.63	-0.746421	0.117641	-6.34493	2.2253148682154e-10	6.1851559830261e-09	beta-1,4-galactosyltransferase 3
ENSG00000133083	DCLK1	259.616	-1.55891	0.24577	-6.34299	2.25349337023093e-10	6.25776192727905e-09	doublecortin like kinase 1
ENSG00000174938	SEZ6L2	1778.32	0.713397	0.112577	6.33698	2.34310971393743e-10	6.50068770680818e-09	seizure related 6 homolog like 2
ENSG00000189308	LIN54	907.077	-0.840364	0.132761	-6.32989	2.45339999892957e-10	6.80047622654113e-09	lin-54 DREAM MuvB core complex component
ENSG00000188827	SLX4	1054.07	-0.816033	0.128984	-6.3266	2.5061745174639e-10	6.94043871146623e-09	SLX4 structure-specific endonuclease subunit
ENSG00000153064	BANK1	141.448	1.62785	0.257755	6.3155	2.69282564019591e-10	7.45055894176024e-09	B cell scaffold protein with ankyrin repeats 1
ENSG00000146414	SHPRH	788.468	-0.818134	0.129547	-6.31535	2.6955489514718e-10	7.45131992171155e-09	SNF2 histone linker PHD RING helicase
ENSG00000197724	PHF2	1034.64	-0.760101	0.120384	-6.31397	2.71963334240139e-10	7.51107448057953e-09	PHD finger protein 2
ENSG00000142102	ATHL1	839	0.806164	0.12769	6.31344	2.7290095779682e-10	7.53013658254417e-09	protein-glucosylgalactosylhydroxylysine glucosidase
ENSG00000184611	KCNH7	69.5102	2.28799	0.362445	6.31266	2.74280266213445e-10	7.5613404911288e-09	potassium voltage-gated channel subfamily H member 7
ENSG00000100983	GSS	3202.39	0.615233	0.0974883	6.31083	2.77539180220151e-10	7.64425787330344e-09	glutathione synthetase
ENSG00000131389	SLC6A6	3429.72	0.768516	0.121787	6.31034	2.78424943875173e-10	7.66172076567892e-09	solute carrier family 6 member 6
ENSG00000111321	LTBR	2165.1	0.67892	0.107673	6.30537	2.87507829116029e-10	7.90451741566969e-09	lymphotoxin beta receptor
ENSG00000188486	H2AFX	4675.25	-0.87214	0.13835	-6.30388	2.90284533012054e-10	7.96646506963198e-09	H2A.X variant histone
ENSG00000100433	KCNK10	98.5879	2.27181	0.360378	6.30398	2.90104919658769e-10	7.96646506963198e-09	potassium two pore domain channel subfamily K member 10
ENSG00000105372	RPS19	37659.7	0.684335	0.10856	6.30373	2.90564318358942e-10	7.96695948581477e-09	ribosomal protein S19
ENSG00000136478	TEX2	2711.36	0.628364	0.0996851	6.30349	2.91007835630748e-10	7.97193832351199e-09	testis expressed 2
ENSG00000272142	RP11-428J1.5	64.5304	2.32506	0.368901	6.30266	2.92589564811135e-10	8.00806061603139e-09	LYRM4 antisense RNA 1
ENSG00000103642	LACTB	1604.54	0.888141	0.140959	6.3007	2.96299036862867e-10	8.10230115626356e-09	lactamase beta
ENSG00000243364	EFNA4	615.791	0.894641	0.142255	6.28901	3.19502556604563e-10	8.72895898587063e-09	ephrin A4
ENSG00000176903	PNMA1	2632.56	-0.69438	0.110447	-6.287	3.2366591240272e-10	8.82858446708156e-09	PNMA family member 1
ENSG00000166734	CASC4	1017.15	-0.808813	0.128649	-6.28697	3.23729267792444e-10	8.82858446708156e-09	golgi membrane protein 2
ENSG00000092853	CLSPN	1735.59	-0.883626	0.140585	-6.28535	3.27110034277622e-10	8.91279668150352e-09	claspin
ENSG00000136381	IREB2	2042.37	-0.651719	0.103705	-6.28434	3.29253801268711e-10	8.96318375815137e-09	iron responsive element binding protein 2
ENSG00000084754	HADHA	13079	0.560184	0.0891433	6.28409	3.29788762006922e-10	8.9697238352821e-09	hydroxyacyl-CoA dehydrogenase trifunctional multienzyme complex subunit alpha
ENSG00000120539	MASTL	1915.8	-0.800915	0.127695	-6.27209	3.56222988091651e-10	9.68004164515126e-09	microtubule associated serine/threonine kinase like
ENSG00000112078	KCTD20	6151.34	-0.592225	0.0944359	-6.27119	3.58300008848914e-10	9.72779729644665e-09	potassium channel tetramerization domain containing 20
ENSG00000135045	C9orf40	275.143	-1.1787	0.187969	-6.27071	3.59398325080575e-10	9.74891980733270e-09	chromosome 9 open reading frame 40
ENSG00000152137	HSPB8	1977.37	-0.91013	0.14522	-6.26723	3.67521933017105e-10	9.96040074031663e-09	heat shock protein family B (small) member 8
ENSG00000100221	JOSD1	2818	-0.691646	0.110391	-6.2654	3.71879949231763e-10	1.00695429313778e-08	Josephin domain containing 1
ENSG00000230392	RP5-1139I1.1	121.517	-1.65412	0.26424	-6.25991	3.8519288883206e-10	1.04207516192033e-08	uncharacterized LOC101928336
ENSG00000134686	PHC2	2402.14	0.736833	0.117712	6.25963	3.85899479468622e-10	1.04305956106816e-08	polyhomeotic homolog 2
ENSG00000237649	KIFC1	5001.25	-0.793896	0.126838	-6.25911	3.87181232377824e-10	1.0455954576237e-08	kinesin family member C1
ENSG00000221890	NPTXR	1132.37	0.933143	0.149125	6.25746	3.9130968814153e-10	1.05580765590314e-08	neuronal pentraxin receptor
ENSG00000061676	NCKAP1	5570.16	-0.594423	0.0950034	-6.25686	3.92800829789872e-10	1.05889222804737e-08	NCK associated protein 1
ENSG00000101966	XIAP	467.783	-0.938292	0.149986	-6.25586	3.95334587952947e-10	1.06477948534053e-08	X-linked inhibitor of apoptosis
ENSG00000198839	ZNF277	577.386	0.932459	0.14913	6.25266	4.03510056533819e-10	1.08583806990334e-08	zinc finger protein 277
ENSG00000159842	ABR	2737.17	0.649856	0.10394	6.25223	4.04636251783523e-10	1.08790674231727e-08	ABR activator of RhoGEF and GTPase
ENSG00000118579	MED28	1645.47	0.67434	0.107899	6.24972	4.11184937144896e-10	1.10453782541968e-08	mediator complex subunit 28
ENSG00000174606	ANGEL2	549.859	-0.922487	0.147684	-6.24635	4.20161832512371e-10	1.12765655842275e-08	angel homolog 2
ENSG00000168280	KIF5C	578.202	-0.911051	0.145882	-6.24512	4.23484355963568e-10	1.13557236773138e-08	kinesin family member 5C
ENSG00000224051	GLTPD1	415.607	-0.977882	0.156595	-6.24466	4.24712812745839e-10	1.13786394858447e-08	ceramide-1-phosphate transfer protein
ENSG00000091622	PITPNM3	367.662	-1.12668	0.180465	-6.24319	4.28744056234354e-10	1.1476539447223e-08	PITPNM family member 3
ENSG00000050748	MAPK9	1337.42	-0.728961	0.116831	-6.23943	4.39174986821645e-10	1.17454224287494e-08	mitogen-activated protein kinase 9
ENSG00000108846	ABCC3	1067.85	0.747103	0.11989	6.23155	4.61851066253896e-10	1.23410335394533e-08	ATP binding cassette subfamily C member 3
ENSG00000151692	RNF144A	624.509	-0.914364	0.146877	-6.22539	4.80353693716849e-10	1.28241795335722e-08	ring finger protein 144A
ENSG00000134853	PDGFRA	584.061	1.10924	0.178198	6.22475	4.82320301300878e-10	1.28541316725851e-08	platelet derived growth factor receptor alpha
ENSG00000205628	GS1-179L18.1	171.691	-1.45897	0.234379	-6.22484	4.8205277968997e-10	1.28541316725851e-08	long intergenic non-protein coding RNA 1446
ENSG00000080824	HSP90AA1	38696.2	-0.540576	0.0869178	-6.2194	4.99061786531126e-10	1.32886662056647e-08	heat shock protein 90 alpha family class A member 1
ENSG00000108395	TRIM37	3276.4	-0.604888	0.097297	-6.21692	5.06997231591284e-10	1.34881649855601e-08	tripartite motif containing 37
ENSG00000134243	SORT1	5467.78	0.596571	0.0960134	6.21342	5.18437242794507e-10	1.37804694187343e-08	sortilin 1
ENSG00000109501	WFS1	2300.7	0.857203	0.138017	6.21084	5.27008275770342e-10	1.39898431819299e-08	wolframin ER transmembrane glycoprotein
ENSG00000102024	PLS3	2910.2	-0.76935	0.123873	-6.21078	5.27233452593184e-10	1.39898431819299e-08	plastin 3
ENSG00000100297	MCM5	5214.13	-0.833713	0.134337	-6.20615	5.4297251662598e-10	1.43949203340694e-08	minichromosome maintenance complex component 5
ENSG00000173638	SLC19A1	749.805	-0.892223	0.143841	-6.20282	5.54585814036486e-10	1.46900080506531e-08	solute carrier family 19 member 1
ENSG00000152620	NADK2	894.146	0.946978	0.152768	6.19881	5.68904306070621e-10	1.50561761350081e-08	NAD kinase 2, mitochondrial
ENSG00000154839	SKA1	774.508	-0.916677	0.14793	-6.19671	5.76539678681647e-10	1.52449914167471e-08	spindle and kinetochore associated complex subunit 1
ENSG00000161888	SPC24	735.69	-0.990383	0.159873	-6.19482	5.8351108925964e-10	1.54159375014038e-08	SPC24 component of NDC80 kinetochore complex
ENSG00000147536	GINS4	943.754	-0.86853	0.140253	-6.19259	5.9183690962053e-10	1.56223385466616e-08	GINS complex subunit 4
ENSG00000171262	FAM98B	1100.77	-0.722603	0.11682	-6.18561	6.18636003360624e-10	1.63155864491166e-08	family with sequence similarity 98 member B
ENSG00000177096	FAM109B	1311.27	0.710656	0.114897	6.18513	6.2052201434417e-10	1.63511580143418e-08	PH domain containing endocytic trafficking adaptor 2
ENSG00000095383	TBC1D2	783.063	0.87407	0.141344	6.18399	6.25006622308253e-10	1.64550835207195e-08	TBC1 domain family member 2
ENSG00000134109	EDEM1	2787.04	0.626133	0.101253	6.18384	6.25592186274577e-10	1.645626464068e-08	ER degradation enhancing alpha-mannosidase like protein 1
ENSG00000122026	RPL21	11871.5	0.637141	0.103038	6.18352	6.26864882005962e-10	1.64755031812189e-08	ribosomal protein L21
ENSG00000091136	LAMB1	6601.59	0.768443	0.124287	6.1828	6.29738654444449e-10	1.65367523278833e-08	laminin subunit beta 1
ENSG00000049239	H6PD	893.333	0.867628	0.140342	6.18225	6.31950524225881e-10	1.65805294869092e-08	hexose-6-phosphate dehydrogenase/glucose 1-dehydrogenase
ENSG00000146373	RNF217	1214.89	0.755457	0.122229	6.18068	6.38246783338999e-10	1.67313013358505e-08	ring finger protein 217
ENSG00000175198	PCCA	432.592	1.03233	0.167127	6.17693	6.53617143174383e-10	1.71194817147266e-08	propionyl-CoA carboxylase subunit alpha
ENSG00000091140	DLD	2361.94	-0.70348	0.113914	-6.17552	6.59477012563515e-10	1.72581108145921e-08	dihydrolipoamide dehydrogenase
ENSG00000163565	IFI16	2360.44	0.781894	0.126668	6.17278	6.70996873470875e-10	1.75444929932011e-08	interferon gamma inducible protein 16
ENSG00000127314	RAP1B	941.875	0.795542	0.128942	6.16979	6.83822555805074e-10	1.78634802552955e-08	RAP1B, member of RAS oncogene family
ENSG00000120708	TGFBI	1579	0.867195	0.140558	6.16966	6.84370559476739e-10	1.78634802552955e-08	transforming growth factor beta induced
ENSG00000116157	GPX7	255.149	1.17873	0.1911	6.16811	6.91109857325413e-10	1.80239318832039e-08	glutathione peroxidase 7
ENSG00000164265	SCGB3A2	184.802	-1.4654	0.237624	-6.16691	6.96360935005095e-10	1.81453296719864e-08	secretoglobin family 3A member 2
ENSG00000136156	ITM2B	4220.09	0.588833	0.0955692	6.16132	7.21391815976708e-10	1.87654358284197e-08	integral membrane protein 2B
ENSG00000187446	CHP1	2093.12	-0.641946	0.104188	-6.16141	7.21010905517918e-10	1.87654358284197e-08	calcineurin like EF-hand protein 1
ENSG00000105499	PLA2G4C	125.494	1.65502	0.268712	6.15907	7.31713842722082e-10	1.90176864246341e-08	phospholipase A2 group IVC
ENSG00000251292	RP11-380P13.2	109.477	-1.72125	0.27967	-6.15457	7.52815682408904e-10	1.95494413772312e-08	NA
ENSG00000181450	ZNF678	335.569	-1.04804	0.170293	-6.15435	7.53839737458218e-10	1.95593456176819e-08	zinc finger protein 678
ENSG00000179869	ABCA13	456.356	-0.987763	0.160524	-6.15338	7.5848196658246e-10	1.96630312205598e-08	ATP binding cassette subfamily A member 13
ENSG00000139263	LRIG3	950.398	0.868894	0.141241	6.15185	7.65841276693197e-10	1.98369185158787e-08	leucine rich repeats and immunoglobulin like domains 3
ENSG00000110693	SOX6	541.381	0.950915	0.154591	6.15118	7.69109211269919e-10	1.98934113622096e-08	SRY-box transcription factor 6
ENSG00000116127	ALMS1	2467.07	-0.684045	0.111206	-6.15113	7.69329560483676e-10	1.98934113622096e-08	ALMS1 centrosome and basal body associated protein
ENSG00000185015	CA13	295.328	-1.12269	0.182533	-6.15064	7.71687397841076e-10	1.99374413864967e-08	carbonic anhydrase 13
ENSG00000145016	KIAA0226	855.742	-0.786232	0.127841	-6.1501	7.74360613966025e-10	1.99895379864766e-08	rubicon autophagy regulator
ENSG00000107679	PLEKHA1	1054.26	0.749854	0.121976	6.14754	7.86941165217127e-10	2.02970799689689e-08	pleckstrin homology domain containing A1
ENSG00000187741	FANCA	1789.92	-0.860513	0.140033	-6.14509	7.99184718336683e-10	2.0595416513613e-08	FA complementation group A
ENSG00000196776	CD47	915.772	0.81197	0.132157	6.14397	8.04833272737423e-10	2.07234354109674e-08	CD47 molecule
ENSG00000173950	XXYLT1	319.446	1.09318	0.177969	6.14254	8.12141310061355e-10	2.08939313370392e-08	xyloside xylosyltransferase 1
ENSG00000171903	CYP4F11	131.613	-1.85248	0.301597	-6.14222	8.13779592850832e-10	2.09183968821073e-08	cytochrome P450 family 4 subfamily F member 11
ENSG00000072135	PTPN18	1700.61	-0.699868	0.113978	-6.1404	8.23126881093259e-10	2.11408157182053e-08	protein tyrosine phosphatase non-receptor type 18
ENSG00000126698	DNAJC8	3863.93	0.605223	0.0985689	6.1401	8.246884490877e-10	2.11630631939158e-08	DnaJ heat shock protein family (Hsp40) member C8
ENSG00000112378	PERP	508.407	-1.00901	0.164393	-6.13781	8.36657284331134e-10	2.14521183223404e-08	p53 apoptosis effector related to PMP22
ENSG00000143437	ARNT	2576.9	0.675285	0.110028	6.13739	8.38907142397598e-10	2.1491699392989e-08	aryl hydrocarbon receptor nuclear translocator
ENSG00000168615	ADAM9	11427.5	0.670648	0.10935	6.13305	8.6208671124681e-10	2.20669546314522e-08	ADAM metallopeptidase domain 9
ENSG00000123989	CHPF	3332.28	0.667599	0.108879	6.13159	8.70078142838162e-10	2.22527968716634e-08	chondroitin polymerizing factor
ENSG00000158019	BRE	2225.31	0.651981	0.106336	6.13132	8.71546671110361e-10	2.22716397441174e-08	BRISC and BRCA1 A complex member 2
ENSG00000161547	SRSF2	5760.84	-0.572721	0.0934573	-6.12816	8.8898768651467e-10	2.2698272012646e-08	serine and arginine rich splicing factor 2
ENSG00000000003	TSPAN6	1399.83	-0.725337	0.118404	-6.12595	9.01423167358256e-10	2.29964912812645e-08	tetraspanin 6
ENSG00000185787	MORF4L1	10021.5	-0.580482	0.0947767	-6.12473	9.08349009033275e-10	2.31537705945793e-08	mortality factor 4 like 1
ENSG00000087338	GMCL1	778.215	-0.836563	0.136634	-6.12264	9.20365236748536e-10	2.34404317827964e-08	germ cell-less 1, spermatogenesis associated
ENSG00000128342	LIF	3130.99	0.651156	0.106363	6.12201	9.24037788716041e-10	2.35142893809136e-08	LIF interleukin 6 family cytokine
ENSG00000168411	RFWD3	3840.5	-0.68312	0.11163	-6.11953	9.38545709514064e-10	2.38635243684716e-08	ring finger and WD repeat domain 3
ENSG00000117399	CDC20	10723	-0.744638	0.121749	-6.11617	9.58486983961884e-10	2.43502098137562e-08	cell division cycle 20
ENSG00000166171	DPCD	803.654	0.780043	0.127611	6.11265	9.79911839285629e-10	2.48737421423337e-08	deleted in primary ciliary dyskinesia homolog (mouse)
ENSG00000077044	DGKD	3068.59	-0.6646	0.108743	-6.11167	9.85909165546629e-10	2.50051212111764e-08	diacylglycerol kinase delta
ENSG00000158258	CLSTN2	314.872	1.07102	0.175247	6.11152	9.86881034958242e-10	2.50089294745663e-08	calsyntenin 2
ENSG00000196227	FAM217B	834.717	-0.785952	0.128621	-6.1106	9.92546889129204e-10	2.51315845013705e-08	family with sequence similarity 217 member B
ENSG00000153140	CETN3	655.842	-0.947423	0.155084	-6.10909	1.00198367758469e-09	2.53494374291689e-08	centrin 3
ENSG00000134352	IL6ST	2296.1	-0.627224	0.102745	-6.10467	1.03015911020712e-09	2.60406084046127e-08	interleukin 6 signal transducer
ENSG00000166228	PCBD1	2942.85	0.629001	0.10308	6.10207	1.04704286796345e-09	2.64454354244544e-08	pterin-4 alpha-carbinolamine dehydratase 1
ENSG00000133731	IMPA1	915.197	-0.871791	0.142907	-6.1004	1.05801251058099e-09	2.67003405966272e-08	inositol monophosphatase 1
ENSG00000189067	LITAF	3491.2	0.604257	0.0990635	6.09969	1.06272147781604e-09	2.67969578933979e-08	lipopolysaccharide induced TNF factor
ENSG00000104998	IL27RA	1231.72	0.70591	0.115745	6.09883	1.06850138264383e-09	2.69203970039444e-08	interleukin 27 receptor subunit alpha
ENSG00000206503	HLA-A	2018.16	0.646151	0.105959	6.09812	1.07325486869694e-09	2.70177931586365e-08	major histocompatibility complex, class I, A
ENSG00000106366	SERPINE1	12582.1	0.671212	0.11008	6.09751	1.07734522082036e-09	2.70983485914608e-08	serpin family E member 1
ENSG00000180758	GPR157	230.547	1.21106	0.198643	6.09664	1.08320185172229e-09	2.72231613188834e-08	G protein-coupled receptor 157
ENSG00000144681	STAC	1264.65	0.797261	0.130786	6.09594	1.08797147959823e-09	2.73204719319901e-08	SH3 and cysteine rich domain
ENSG00000009335	UBE3C	1420.46	-0.719726	0.118193	-6.08939	1.13338373863661e-09	2.84373735246538e-08	ubiquitin protein ligase E3C
ENSG00000112335	SNX3	1983.62	-0.640115	0.105137	-6.08837	1.14067711890955e-09	2.85967941631072e-08	sorting nexin 3
ENSG00000226465	RP13-401N8.1	92.5207	-1.92827	0.316798	-6.08673	1.15238871292302e-09	2.88666259076644e-08	NA
ENSG00000170266	GLB1	2959.07	0.609817	0.100194	6.08638	1.15488596612028e-09	2.8905390114203e-08	galactosidase beta 1
ENSG00000205978	NYNRIN	3199.63	0.751183	0.123496	6.08263	1.18230189334648e-09	2.9567262221857e-08	NYN domain and retroviral integrase containing
ENSG00000204394	VARS	4845.54	-0.685508	0.112722	-6.08143	1.19118650115723e-09	2.97649927444338e-08	valyl-tRNA synthetase 1
ENSG00000076356	PLXNA2	569.392	0.864132	0.142123	6.08016	1.20060825740925e-09	2.99758099378594e-08	plexin A2
ENSG00000064601	CTSA	5417.14	0.576562	0.094872	6.07726	1.22252585948901e-09	3.04884926902651e-08	cathepsin A
ENSG00000152377	SPOCK1	505.666	-0.896085	0.147451	-6.07718	1.22314603498649e-09	3.04884926902651e-08	SPARC (osteonectin), cwcv and kazal like domains proteoglycan 1
ENSG00000156475	PPP2R2B	93.0902	-1.87678	0.309021	-6.07329	1.25313288350066e-09	3.12103922335046e-08	protein phosphatase 2 regulatory subunit Bbeta
ENSG00000176022	B3GALT6	380.04	0.999679	0.164715	6.06914	1.2859972562141e-09	3.20027199451154e-08	beta-1,3-galactosyltransferase 6
ENSG00000178301	AQP11	85.1217	-1.93167	0.318514	-6.06462	1.32263357077924e-09	3.28071334365658e-08	aquaporin 11
ENSG00000112592	TBP	575.435	-0.891713	0.147027	-6.06496	1.31982639136543e-09	3.28071334365658e-08	TATA-box binding protein
ENSG00000120211	INSL4	34.07	-4.60311	0.759009	-6.06464	1.32250114775094e-09	3.28071334365658e-08	insulin like 4
ENSG00000198642	KLHL9	956.772	-0.73725	0.121561	-6.06485	1.32079727488107e-09	3.28071334365658e-08	kelch like family member 9
ENSG00000076382	SPAG5	6178.47	-0.745973	0.123011	-6.06427	1.32557786032737e-09	3.28533893966315e-08	sperm associated antigen 5
ENSG00000149823	VPS51	1227.98	0.715547	0.118054	6.06119	1.35117817993062e-09	3.34606248219597e-08	VPS51 subunit of GARP complex
ENSG00000196586	MYO6	916.385	0.766846	0.126535	6.06037	1.35810969160116e-09	3.36049337104727e-08	myosin VI
ENSG00000122406	RPL5	33975.6	0.571974	0.0944029	6.05886	1.37093764059025e-09	3.38947904885169e-08	ribosomal protein L5
ENSG00000186577	C6orf1	550.157	0.882551	0.145676	6.0583	1.37566945631967e-09	3.39841719992608e-08	small integral membrane protein 29
ENSG00000169446	MMGT1	595.256	-0.885223	0.146122	-6.05809	1.37749733702126e-09	3.40017286717292e-08	membrane magnesium transporter 1
ENSG00000141985	SH3GL1	1806.17	0.72217	0.119259	6.05546	1.40016260239048e-09	3.4533183795587e-08	SH3 domain containing GRB2 like 1, endophilin A2
ENSG00000115163	CENPA	1745.1	-0.859163	0.141919	-6.0539	1.41379900009094e-09	3.4841273334225e-08	centromere protein A
ENSG00000178202	KDELC2	2579.31	0.613134	0.1013	6.05263	1.42500330262832e-09	3.50889769542824e-08	protein O-glucosyltransferase 3
ENSG00000089159	PXN	3248.74	0.76112	0.125766	6.05188	1.43167894018031e-09	3.52248573519708e-08	paxillin
ENSG00000176148	TCP11L1	3344.86	0.611878	0.101115	6.05131	1.43676074791262e-09	3.53213355110829e-08	t-complex 11 like 1
ENSG00000172458	IL17D	173.407	1.78986	0.295806	6.05079	1.44133805280544e-09	3.53767126105915e-08	interleukin 17D
ENSG00000126458	RRAS	2104.57	0.655723	0.108369	6.05083	1.44105692197379e-09	3.53767126105915e-08	RAS related
ENSG00000128590	DNAJB9	475.379	1.05494	0.174617	6.04146	1.52725348204516e-09	3.74552455487869e-08	DnaJ heat shock protein family (Hsp40) member B9
ENSG00000006210	CX3CL1	604.607	0.953237	0.157933	6.03572	1.58252570122327e-09	3.87483264012311e-08	C-X3-C motif chemokine ligand 1
ENSG00000101856	PGRMC1	3428.09	-0.601329	0.0996277	-6.03576	1.58211613937033e-09	3.87483264012311e-08	progesterone receptor membrane component 1
ENSG00000066583	ISOC1	685.628	-0.892269	0.147878	-6.03383	1.60122983922892e-09	3.91747830843507e-08	isochorismatase domain containing 1
ENSG00000140945	CDH13	3131.84	0.594248	0.0986079	6.02638	1.67676643148302e-09	4.09898685479403e-08	cadherin 13
ENSG00000178498	DTX3	804.968	0.851491	0.141329	6.02487	1.69243576615367e-09	4.13397131162818e-08	deltex E3 ubiquitin ligase 3
ENSG00000170385	SLC30A1	1839.48	0.650194	0.107956	6.02277	1.71461787784825e-09	4.18479511726636e-08	solute carrier family 30 member 1
ENSG00000121904	CSMD2	316.576	1.10139	0.182972	6.01943	1.75033727933085e-09	4.26855088913736e-08	CUB and Sushi multiple domains 2
ENSG00000182199	SHMT2	4553.78	-0.64301	0.106829	-6.01906	1.75434549204083e-09	4.27148040402102e-08	serine hydroxymethyltransferase 2
ENSG00000176890	TYMS	6461.85	-0.638979	0.106159	-6.01909	1.7539711597205e-09	4.27148040402102e-08	thymidylate synthetase
ENSG00000070756	PABPC1	52242.4	0.520654	0.0865041	6.01884	1.75673386143753e-09	4.2738765046244e-08	poly(A) binding protein cytoplasmic 1
ENSG00000024422	EHD2	2650.94	0.677987	0.112659	6.01803	1.7654728785587e-09	4.29170663410017e-08	EH domain containing 2
ENSG00000158560	DYNC1I1	342.531	1.19655	0.198841	6.01761	1.77011370733696e-09	4.29955392520353e-08	dynein cytoplasmic 1 intermediate chain 1
ENSG00000123349	PFDN5	6615.48	0.641109	0.106551	6.01693	1.77751185245257e-09	4.31408079979218e-08	prefoldin subunit 5
ENSG00000102384	CENPI	1200.45	-0.981439	0.163181	-6.0144	1.80549877905358e-09	4.37851436976061e-08	centromere protein I
ENSG00000155755	TMEM237	1426.76	-0.672568	0.111851	-6.01308	1.82028429566781e-09	4.41085609384155e-08	transmembrane protein 237
ENSG00000099622	CIRBP	1901.98	-0.637715	0.106081	-6.01158	1.83725672588628e-09	4.44844140432371e-08	cold inducible RNA binding protein
ENSG00000112245	PTP4A1	3842.68	-0.635642	0.105753	-6.01061	1.84821575935955e-09	4.47141865151892e-08	protein tyrosine phosphatase 4A1
ENSG00000204592	HLA-E	2532.44	0.6177	0.102784	6.00972	1.85845424682482e-09	4.49261755378185e-08	major histocompatibility complex, class I, E
ENSG00000055211	GINM1	1996.67	0.664929	0.110657	6.00892	1.86767195689152e-09	4.51131714349154e-08	glycoprotein integral membrane 1
ENSG00000123560	PLP1	130.462	2.43554	0.40548	6.00656	1.89505612914184e-09	4.57383293342046e-08	proteolipid protein 1
ENSG00000114770	ABCC5	2822.27	0.6113	0.101786	6.00575	1.90445601949226e-09	4.59287788852988e-08	ATP binding cassette subfamily C member 5
ENSG00000269951	RP11-797A18.6	89.9124	-1.82169	0.303394	-6.00436	1.92092459016943e-09	4.62892635802111e-08	NA
ENSG00000231638	AC011738.4	384.948	-1.06477	0.177389	-6.00247	1.9434300541339e-09	4.67945361531371e-08	lncRNA upregulator of antiviral response interferon signaling
ENSG00000198951	NAGA	2595.94	0.658196	0.109684	6.00085	1.96292288265233e-09	4.71892242760851e-08	alpha-N-acetylgalactosaminidase
ENSG00000198712	MT-CO2	212150	0.531786	0.0886172	6.00094	1.96180816255899e-09	4.71892242760851e-08	cytochrome c oxidase subunit II
ENSG00000165244	ZNF367	634.09	-0.949552	0.158266	-5.99972	1.97660255883563e-09	4.74805831713988e-08	zinc finger protein 367
ENSG00000157077	ZFYVE9	1305.11	0.704645	0.117451	5.99947	1.97959793816338e-09	4.75150341072574e-08	zinc finger FYVE-type containing 9
ENSG00000143952	VPS54	1537.21	0.665476	0.110989	5.99587	2.0239541561374e-09	4.85414064161086e-08	VPS54 subunit of GARP complex
ENSG00000176390	CRLF3	486.405	0.893143	0.148994	5.99447	2.04150278567676e-09	4.8923730143364e-08	cytokine receptor like factor 3
ENSG00000067715	SYT1	154.112	1.40001	0.233584	5.9936	2.05250444165753e-09	4.91486803161661e-08	synaptotagmin 1
ENSG00000166851	PLK1	4115.12	-0.757778	0.12645	-5.99271	2.06375537910625e-09	4.93792413231908e-08	polo like kinase 1
ENSG00000175220	ARHGAP1	1939.36	0.64532	0.107751	5.989	2.11140530726476e-09	5.047967048437e-08	Rho GTPase activating protein 1
ENSG00000170270	C14orf142	146.8	-1.44998	0.242187	-5.98701	2.13729635847366e-09	5.10585672450125e-08	GON7 subunit of KEOPS complex
ENSG00000078808	SDF4	4148.88	0.586468	0.0979949	5.98468	2.16816343215778e-09	5.17553365158604e-08	stromal cell derived factor 4
ENSG00000255495	FAM85A	137.785	-1.65009	0.27576	-5.9838	2.17990547571048e-09	5.1994845731386e-08	NA
ENSG00000135749	PCNXL2	1027.22	0.709665	0.11863	5.98217	2.20178728782469e-09	5.24756429952581e-08	pecanex 2
ENSG00000057704	TMCC3	47.0578	2.63692	0.440823	5.98182	2.20661774976026e-09	5.25496175383047e-08	transmembrane and coiled-coil domain family 3
ENSG00000224078	SNHG14	1530.33	-0.676	0.11304	-5.98016	2.22918188826611e-09	5.30454658087404e-08	NA
ENSG00000077585	GPR137B	391.181	0.96091	0.160699	5.97957	2.23728014845498e-09	5.31965791548651e-08	G protein-coupled receptor 137B
ENSG00000132846	ZBED3	765.712	0.797728	0.133416	5.97923	2.24189295334232e-09	5.32646463973251e-08	zinc finger BED-type containing 3
ENSG00000164323	KIAA1430	683.424	-0.862753	0.144384	-5.97539	2.29540856665049e-09	5.4493572329179e-08	cilia and flagella associated protein 97
ENSG00000105221	AKT2	3792.92	0.680467	0.113941	5.97208	2.34242900113812e-09	5.55665055725945e-08	AKT serine/threonine kinase 2
ENSG00000162512	SDC3	4346.37	0.637957	0.106844	5.9709	2.35955299677824e-09	5.59250163798586e-08	syndecan 3
ENSG00000100441	KHNYN	2332.41	0.63849	0.106936	5.97078	2.3612172186009e-09	5.59250163798586e-08	KH and NYN domain containing
ENSG00000147912	FBXO10	575.239	0.86652	0.145171	5.96896	2.38767036315645e-09	5.65075797065837e-08	F-box protein 10
ENSG00000116406	EDEM3	520.462	-0.893697	0.149832	-5.96467	2.4512147040387e-09	5.79663710314047e-08	ER degradation enhancing alpha-mannosidase like protein 3
ENSG00000081181	ARG2	942.447	0.774813	0.129925	5.96355	2.46822843710776e-09	5.83233947852287e-08	arginase 2
ENSG00000183763	TRAIP	854.932	-0.89313	0.149845	-5.96036	2.51675706301236e-09	5.94239730122429e-08	TRAF interacting protein
ENSG00000105640	RPL18A	10929.4	0.578543	0.0970751	5.95975	2.52627677640166e-09	5.95563390315915e-08	ribosomal protein L18a
ENSG00000204386	NEU1	2747.92	0.639392	0.107283	5.95986	2.52447731001808e-09	5.95563390315915e-08	neuraminidase 1
ENSG00000131899	LLGL1	2299.63	-0.625717	0.105076	-5.95492	2.60192721379611e-09	6.12923024395391e-08	LLGL scribble cell polarity complex component 1
ENSG00000118160	SLC8A2	273.536	1.11413	0.187145	5.9533	2.62782714054002e-09	6.18545390737321e-08	solute carrier family 8 member A2
ENSG00000136982	DSCC1	1193.68	-0.711754	0.119589	-5.95164	2.65463725674813e-09	6.24373144583689e-08	DNA replication and sister chromatid cohesion 1
ENSG00000172936	MYD88	1048.71	0.714006	0.120001	5.95001	2.68126041614607e-09	6.30147959578422e-08	MYD88 innate immune signal transduction adaptor
ENSG00000197444	OGDHL	765.951	-0.814658	0.136942	-5.94893	2.69897884162798e-09	6.33822693248053e-08	oxoglutarate dehydrogenase L
ENSG00000188846	RPL14	20723.4	0.589547	0.0991114	5.94832	2.7090109244963e-09	6.35688107070508e-08	ribosomal protein L14
ENSG00000139438	FAM222A	134.155	-1.52521	0.256446	-5.94748	2.72298433537431e-09	6.37983281348093e-08	family with sequence similarity 222 member A
ENSG00000124313	IQSEC2	792.91	0.782368	0.131545	5.94754	2.7220553943862e-09	6.37983281348093e-08	IQ motif and Sec7 domain ArfGEF 2
ENSG00000138801	PAPSS1	2396.91	-0.731575	0.123099	-5.94298	2.79885406642246e-09	6.55254796242828e-08	3'-phosphoadenosine 5'-phosphosulfate synthase 1
ENSG00000176619	LMNB2	6797.34	-0.708351	0.119196	-5.94272	2.80325181789702e-09	6.55779931419646e-08	lamin B2
ENSG00000198133	TMEM229B	86.3	1.83348	0.308583	5.94162	2.82211987940795e-09	6.59686778262527e-08	transmembrane protein 229B
ENSG00000068745	IP6K2	3284.44	0.589138	0.0991824	5.93994	2.85119278940342e-09	6.6597123979657e-08	inositol hexakisphosphate kinase 2
ENSG00000137502	RAB30	689.777	-0.79101	0.133251	-5.93623	2.9165101105768e-09	6.8018379475406e-08	RAB30, member RAS oncogene family
ENSG00000174444	RPL4	83279.3	0.540278	0.091012	5.93634	2.91461458546427e-09	6.8018379475406e-08	ribosomal protein L4
ENSG00000131043	AAR2	2591.31	0.623957	0.105179	5.93231	2.98695429154711e-09	6.96079279197828e-08	AAR2 splicing factor
ENSG00000000971	CFH	240.285	1.5011	0.253141	5.92991	3.0310351246542e-09	7.05811430901687e-08	complement factor H
ENSG00000177565	TBL1XR1	1426.38	-0.753502	0.127093	-5.92876	3.05232167897048e-09	7.102248493843e-08	TBL1X receptor 1
ENSG00000130517	PGPEP1	661.169	0.797342	0.134496	5.92837	3.05958274498236e-09	7.11370518285242e-08	pyroglutamyl-peptidase I
ENSG00000132326	PER2	330.593	-1.00876	0.170326	-5.92256	3.16976313139864e-09	7.36425503084867e-08	period circadian regulator 2
ENSG00000120278	PLEKHG1	667.647	0.955485	0.161376	5.92084	3.20292194576271e-09	7.4356162791219e-08	pleckstrin homology and RhoGEF domain containing G1
ENSG00000157870	FAM213B	990.342	-0.788535	0.133274	-5.91664	3.2858619544788e-09	7.61729988848638e-08	peroxiredoxin like 2B
ENSG00000145990	GFOD1	311.976	1.11013	0.187629	5.91662	3.28618851768774e-09	7.61729988848638e-08	glucose-fructose oxidoreductase domain containing 1
ENSG00000014824	SLC30A9	1711.96	0.657983	0.111213	5.91644	3.28977441874887e-09	7.61980855666832e-08	solute carrier family 30 member 9
ENSG00000152580	IGSF10	541.5	0.990121	0.167396	5.91483	3.32220625463854e-09	7.68323308206109e-08	immunoglobulin superfamily member 10
ENSG00000085377	PREP	1756.19	0.655835	0.110879	5.91489	3.32097982080447e-09	7.68323308206109e-08	prolyl endopeptidase
ENSG00000188706	ZDHHC9	748.932	0.774014	0.130915	5.91233	3.37302513925121e-09	7.79483827738122e-08	zinc finger DHHC-type palmitoyltransferase 9
ENSG00000147123	NDUFB11	2475.32	0.645681	0.109224	5.91153	3.389442941274e-09	7.82683580558985e-08	NADH:ubiquinone oxidoreductase subunit B11
ENSG00000118513	MYB	52.7932	-2.52344	0.426928	-5.91068	3.40698585028416e-09	7.86138092141005e-08	MYB proto-oncogene, transcription factor
ENSG00000129354	AP1M2	1940.77	-0.656814	0.111129	-5.91036	3.41355375044604e-09	7.87056881778979e-08	adaptor related protein complex 1 subunit mu 2
ENSG00000135679	MDM2	3294.99	0.579621	0.098088	5.90919	3.43788149858114e-09	7.91466894170326e-08	MDM2 proto-oncogene
ENSG00000118276	B4GALT6	154.053	-1.40787	0.238249	-5.90923	3.43717503802062e-09	7.91466894170326e-08	beta-1,4-galactosyltransferase 6
ENSG00000104093	DMXL2	728.761	-0.778122	0.131713	-5.90771	3.46890186420605e-09	7.98004748579828e-08	Dmx like 2
ENSG00000110880	CORO1C	6303.09	-0.694568	0.117599	-5.90622	3.50052126836199e-09	8.04670429022637e-08	coronin 1C
ENSG00000180921	FAM83H	1242.87	-0.713729	0.120953	-5.9009	3.61529491448605e-09	8.30426420546286e-08	family with sequence similarity 83 member H
ENSG00000196935	SRGAP1	635.864	0.824839	0.139814	5.89956	3.64465143843825e-09	8.3590781106909e-08	SLIT-ROBO Rho GTPase activating protein 1
ENSG00000152229	PSTPIP2	553.553	0.858546	0.145527	5.89957	3.64456609324075e-09	8.3590781106909e-08	proline-serine-threonine phosphatase interacting protein 2
ENSG00000104408	EIF3E	15716.5	0.557737	0.0945743	5.89734	3.69397494494037e-09	8.4658228500949e-08	eukaryotic translation initiation factor 3 subunit E
ENSG00000116830	TTF2	2686.89	-0.64064	0.108673	-5.89512	3.74409561472387e-09	8.57423250821076e-08	transcription termination factor 2
ENSG00000103460	TOX3	114.78	1.72551	0.293189	5.88533	3.97260744474443e-09	9.08386984078113e-08	TOX high mobility group box family member 3
ENSG00000114646	CSPG5	391.816	0.985725	0.167485	5.88545	3.96971393142296e-09	9.08386984078113e-08	chondroitin sulfate proteoglycan 5
ENSG00000153767	GTF2E1	561.65	-0.835123	0.141926	-5.8842	3.9998576704076e-09	9.13931442934349e-08	general transcription factor IIE subunit 1
ENSG00000116199	FAM20B	2747.32	-0.594305	0.101041	-5.8818	4.05835349496131e-09	9.26601565034865e-08	FAM20B glycosaminoglycan xylosylkinase
ENSG00000092140	G2E3	1011.99	-0.728414	0.123917	-5.87826	4.14596260852285e-09	9.45885648798087e-08	G2/M-phase specific E3 ubiquitin protein ligase
ENSG00000114346	ECT2	2885.83	-0.641245	0.10909	-5.87814	4.14903019926218e-09	9.45885648798087e-08	epithelial cell transforming 2
ENSG00000224715	CITF22-49D8.1	172.898	-1.45242	0.247165	-5.87632	4.19479722041947e-09	9.55603693139719e-08	uncharacterized LOC339685
ENSG00000085999	RAD54L	1070.17	-0.953143	0.162286	-5.87324	4.27368190268433e-09	9.72845988842167e-08	RAD54 like
ENSG00000234068	PAGE2	3508.89	0.617399	0.105126	5.87293	4.28155562951492e-09	9.73909907206924e-08	PAGE family member 2
ENSG00000162878	PKDCC	347.994	0.979926	0.166911	5.87096	4.33276382729604e-09	9.84822009587416e-08	protein kinase domain containing, cytoplasmic
ENSG00000112343	TRIM38	672.804	0.810838	0.138122	5.87046	4.34589759853603e-09	9.87070100085404e-08	tripartite motif containing 38
ENSG00000215271	HOMEZ	207.418	1.2078	0.205802	5.86875	4.39103047888733e-09	9.96577275353736e-08	homeobox and leucine zipper encoding
ENSG00000172943	PHF8	1039.24	-0.720024	0.122712	-5.86759	4.42172067674332e-09	1.00279484945367e-07	PHD finger protein 8
ENSG00000136868	SLC31A1	1197.34	0.681412	0.116149	5.86671	4.4452261543433e-09	1.00737496654831e-07	solute carrier family 31 member 1
ENSG00000062716	VMP1	13091.5	0.617605	0.105282	5.86622	4.45841724014951e-09	1.00961256476153e-07	vacuole membrane protein 1
ENSG00000171444	MCC	1340.88	0.875855	0.149312	5.86596	4.4654123609489e-09	1.01044479706676e-07	MCC regulator of WNT signaling pathway
ENSG00000162618	ELTD1	249.036	1.17811	0.20086	5.8653	4.48316070787442e-09	1.01370725218542e-07	adhesion G protein-coupled receptor L4
ENSG00000128606	LRRC17	493.156	2.84134	0.484565	5.86369	4.52680296573748e-09	1.02281550306028e-07	leucine rich repeat containing 17
ENSG00000103160	HSDL1	1406.72	-0.663218	0.113122	-5.86284	4.55004064526185e-09	1.02730331630968e-07	hydroxysteroid dehydrogenase like 1
ENSG00000085491	SLC25A24	1132.5	-0.708825	0.120905	-5.86268	4.55457385652431e-09	1.02756453167767e-07	solute carrier family 25 member 24
ENSG00000166033	HTRA1	333.703	1.09632	0.187068	5.86051	4.61437991002806e-09	1.04028631527188e-07	HtrA serine peptidase 1
ENSG00000054654	SYNE2	3238.9	-0.750185	0.128032	-5.85935	4.64671450647062e-09	1.04680056257908e-07	spectrin repeat containing nuclear envelope protein 2
ENSG00000169100	SLC25A6	5890.69	0.575443	0.0982329	5.85794	4.68629868833039e-09	1.05493713446254e-07	solute carrier family 25 member 6
ENSG00000198053	SIRPA	2835.32	0.588785	0.100524	5.85717	4.70829799888289e-09	1.05910605762011e-07	signal regulatory protein alpha
ENSG00000156787	TBC1D31	1021.78	-0.719963	0.122965	-5.85504	4.76899908959771e-09	1.07196814838926e-07	TBC1 domain family member 31
ENSG00000119927	GPAM	596.93	-0.831058	0.14197	-5.85374	4.80650906702752e-09	1.07960223952017e-07	glycerol-3-phosphate acyltransferase, mitochondrial
ENSG00000084444	KIAA1467	557.48	0.82486	0.140965	5.85153	4.87059295439825e-09	1.09318950270731e-07	family with sequence similarity 234 member B
ENSG00000101846	STS	178.164	-1.36519	0.233326	-5.851	4.88631239791275e-09	1.09590949027616e-07	steroid sulfatase
ENSG00000164761	TNFRSF11B	2367.23	2.86218	0.48938	5.84859	4.95763182037514e-09	1.11108633617907e-07	TNF receptor superfamily member 11b
ENSG00000198795	ZNF521	342.98	0.997505	0.170559	5.84846	4.96159395119323e-09	1.11115608465464e-07	zinc finger protein 521
ENSG00000121691	CAT	2279.35	0.611747	0.104602	5.84831	4.96606011518236e-09	1.11133852651158e-07	catalase
ENSG00000166147	FBN1	2006.81	0.77778	0.133015	5.84731	4.99579247697171e-09	1.1171707864558e-07	fibrillin 1
ENSG00000100321	SYNGR1	1110.45	0.719646	0.123077	5.84714	5.00099322726323e-09	1.11751269362523e-07	synaptogyrin 1
ENSG00000114744	COMMD2	611.46	-0.801499	0.137104	-5.84592	5.03789543753615e-09	1.12493285136767e-07	COMM domain containing 2
ENSG00000154310	TNIK	898.053	0.932795	0.159568	5.84575	5.04301105880516e-09	1.12524957166228e-07	TRAF2 and NCK interacting kinase
ENSG00000162643	WDR63	90.8318	1.82157	0.311614	5.84559	5.04790101282787e-09	1.12551551154151e-07	dynein axonemal intermediate chain 3
ENSG00000170779	CDCA4	1169.88	-0.755016	0.129179	-5.84472	5.07410336574305e-09	1.13052954565439e-07	cell division cycle associated 4
ENSG00000015171	ZMYND11	885.267	0.723198	0.123846	5.83949	5.23603394607782e-09	1.16575488770211e-07	zinc finger MYND-type containing 11
ENSG00000100731	PCNX	7525.49	0.565903	0.0969148	5.83918	5.24583376688177e-09	1.16708297291701e-07	pecanex 1
ENSG00000120265	PCMT1	2438.43	-0.594561	0.101917	-5.83377	5.41896767305143e-09	1.20472082636465e-07	protein-L-isoaspartate (D-aspartate) O-methyltransferase
ENSG00000129351	ILF3	9783.87	-0.580369	0.0995173	-5.83184	5.48200638718384e-09	1.21784572550321e-07	interleukin enhancer binding factor 3
ENSG00000188042	ARL4C	3089.51	2.03374	0.348748	5.83154	5.49185251386653e-09	1.21914318934739e-07	ADP ribosylation factor like GTPase 4C
ENSG00000196236	XPNPEP3	1213.56	0.679072	0.116495	5.8292	5.56930075328627e-09	1.23543490106609e-07	X-prolyl aminopeptidase 3
ENSG00000101160	CTSZ	8924.24	0.553173	0.0949035	5.82879	5.58308522491721e-09	1.23759066875714e-07	cathepsin Z
ENSG00000198300	PEG3	1147.55	-0.76232	0.130802	-5.82805	5.60774690544589e-09	1.24124928776179e-07	paternally expressed 3
ENSG00000168672	FAM84B	1157.33	0.816983	0.14018	5.82808	5.60671905917344e-09	1.24124928776179e-07	LRAT domain containing 2
ENSG00000213186	TRIM59	120.329	-1.56722	0.269156	-5.82273	5.7892808518053e-09	1.28049972910388e-07	tripartite motif containing 59
ENSG00000106460	TMEM106B	1668.02	0.654025	0.11234	5.82182	5.82116654671642e-09	1.28661731190497e-07	transmembrane protein 106B
ENSG00000156030	ELMSAN1	2133.86	-0.646486	0.111059	-5.82109	5.84657852881484e-09	1.29129620845051e-07	mitotic deacetylase associated SANT domain protein
ENSG00000149532	CPSF7	3809.27	-0.585176	0.100531	-5.82082	5.8558440542564e-09	1.29240474105362e-07	cleavage and polyadenylation specific factor 7
ENSG00000139990	DCAF5	4789.21	0.548577	0.0942523	5.8203	5.87411650590228e-09	1.29549808592127e-07	DDB1 and CUL4 associated factor 5
ENSG00000141232	TOB1	764.098	0.839133	0.1442	5.81925	5.91124641413436e-09	1.3027428284879e-07	transducer of ERBB2, 1
ENSG00000213160	KLHL23	693.186	-0.792284	0.136168	-5.81843	5.94016696676111e-09	1.30816918692745e-07	kelch like family member 23
ENSG00000154832	CXXC1	1282.5	-0.692458	0.119101	-5.81402	6.09891849685204e-09	1.34215896205128e-07	CXXC finger protein 1
ENSG00000183840	GPR39	412.887	0.913823	0.157211	5.81273	6.14622290148932e-09	1.35159171970251e-07	G protein-coupled receptor 39
ENSG00000143324	XPR1	1038.96	-0.700939	0.120632	-5.81058	6.22576531308055e-09	1.36809507078416e-07	xenotropic and polytropic retrovirus receptor 1
ENSG00000034063	UHRF1	2904.16	-0.694219	0.119484	-5.81015	6.24181170355665e-09	1.37063159594334e-07	NA
ENSG00000119632	IFI27L2	594.085	0.909535	0.156553	5.80977	6.256041833075e-09	1.37276592061743e-07	interferon alpha inducible protein 27 like 2
ENSG00000158164	TMSB15A	834.081	-0.771156	0.132763	-5.80852	6.30260906257294e-09	1.38198780129256e-07	thymosin beta 15A
ENSG00000175643	RMI2	379.316	-0.998224	0.171871	-5.80799	6.32278683900518e-09	1.38541409247748e-07	RecQ mediated genome instability 2
ENSG00000163507	KIAA1524	2859.62	-0.688072	0.118501	-5.80646	6.3807934722327e-09	1.39711834048491e-07	cellular inhibitor of PP2A
ENSG00000173641	HSPB7	86.911	-1.85436	0.319396	-5.80583	6.40476424707288e-09	1.40135873371433e-07	heat shock protein family B (small) member 7
ENSG00000112992	NNT	3442	-0.571431	0.0984599	-5.80369	6.48696602915117e-09	1.41832479236506e-07	nicotinamide nucleotide transhydrogenase
ENSG00000166224	SGPL1	5392.79	0.579501	0.0998639	5.80291	6.5172086738422e-09	1.42391418512841e-07	sphingosine-1-phosphate lyase 1
ENSG00000084652	TXLNA	4894.07	-0.543148	0.0936262	-5.80124	6.58256028657458e-09	1.43613618898658e-07	taxilin alpha
ENSG00000176399	DMRTA1	373.053	1.24428	0.214486	5.80124	6.58258578490646e-09	1.43613618898658e-07	DMRT like family A1
ENSG00000021300	PLEKHB1	297.511	1.09045	0.187981	5.80087	6.59700041867607e-09	1.43825005546136e-07	pleckstrin homology domain containing B1
ENSG00000143590	EFNA3	241.563	1.14126	0.196775	5.79983	6.63815355213231e-09	1.44541565174331e-07	ephrin A3
ENSG00000204899	MZT1	717.738	-0.76014	0.131063	-5.7998	6.63936612826399e-09	1.44541565174331e-07	mitotic spindle organizing protein 1
ENSG00000240891	PLCXD2	298.71	1.05256	0.181498	5.79928	6.65997680063002e-09	1.44819683257557e-07	phosphatidylinositol specific phospholipase C X domain containing 2
ENSG00000112473	SLC39A7	6871.2	0.554602	0.0956336	5.79924	6.66165784657729e-09	1.44819683257557e-07	solute carrier family 39 member 7
ENSG00000175029	CTBP2	2096.37	-0.630931	0.108801	-5.79894	6.67334617062608e-09	1.44970228910068e-07	C-terminal binding protein 2
ENSG00000162490	DRAXIN	210.147	1.20662	0.208087	5.79863	6.68582260359333e-09	1.45129467428363e-07	dorsal inhibitory axon guidance protein
ENSG00000138036	DYNC2LI1	635.403	0.86495	0.149167	5.79852	6.69021333339884e-09	1.45129467428363e-07	dynein cytoplasmic 2 light intermediate chain 1
ENSG00000197959	DNM3	200.115	1.27834	0.220511	5.79718	6.7438297891428e-09	1.46188361561653e-07	dynamin 3
ENSG00000010270	STARD3NL	2027.38	-0.823184	0.142003	-5.79693	6.75398666625933e-09	1.46304330382635e-07	STARD3 N-terminal like
ENSG00000259867	RP11-525K10.3	172.944	-1.33963	0.231232	-5.79347	6.8948641632911e-09	1.49249780092294e-07	NA
ENSG00000109929	SC5D	990.203	-0.721747	0.124586	-5.79315	6.90800022520769e-09	1.49427851353373e-07	sterol-C5-desaturase
ENSG00000126215	XRCC3	778.693	-0.835299	0.144222	-5.79175	6.96562156341081e-09	1.50567253041483e-07	X-ray repair cross complementing 3
ENSG00000176340	COX8A	3215	-0.586148	0.101227	-5.79044	7.02008477556207e-09	1.51636820542393e-07	cytochrome c oxidase subunit 8A
ENSG00000115129	TP53I3	3103.57	0.578869	0.0999729	5.79025	7.02800197718309e-09	1.51700170337282e-07	tumor protein p53 inducible protein 3
ENSG00000172273	HINFP	485.032	0.852644	0.147334	5.78715	7.1591601116261e-09	1.54421713676357e-07	histone H4 transcription factor
ENSG00000101447	FAM83D	3482.7	-0.832365	0.143882	-5.78507	7.24830389501038e-09	1.56233802439547e-07	family with sequence similarity 83 member D
ENSG00000113732	ATP6V0E1	3940.04	0.692432	0.119703	5.7846	7.26838065923324e-09	1.5655567258582e-07	ATPase H+ transporting V0 subunit e1
ENSG00000006534	ALDH3B1	1890.19	-0.621866	0.107521	-5.78366	7.30929249071393e-09	1.57325542400904e-07	aldehyde dehydrogenase 3 family member B1
ENSG00000254510	RP11-867G23.10	163.34	-1.6993	0.294347	-5.77311	7.7820958402384e-09	1.6738380699481e-07	NA
ENSG00000172663	TMEM134	503.81	0.844164	0.146263	5.77156	7.85398103732868e-09	1.68691540487719e-07	transmembrane protein 134
ENSG00000135677	GNS	7146.78	0.562583	0.0974747	5.77158	7.85294941587456e-09	1.68691540487719e-07	glucosamine (N-acetyl)-6-sulfatase
ENSG00000129493	HEATR5A	391.223	-0.930328	0.161196	-5.77141	7.86109136230711e-09	1.68725187314398e-07	HEAT repeat containing 5A
ENSG00000116885	OSCP1	183.045	1.29542	0.224468	5.77107	7.87701467443704e-09	1.68947809454892e-07	organic solute carrier partner 1
ENSG00000128564	VGF	1260.6	-0.727521	0.126096	-5.76957	7.94724078075036e-09	1.70333995184604e-07	VGF nerve growth factor inducible
ENSG00000128829	EIF2AK4	4663.92	0.547283	0.0948604	5.76935	7.95790215769499e-09	1.7039417394514e-07	eukaryotic translation initiation factor 2 alpha kinase 4
ENSG00000105339	DENND3	875.513	-0.846139	0.146663	-5.76928	7.96124578117263e-09	1.7039417394514e-07	DENN domain containing 3
ENSG00000232274	RP11-782C8.2	954.926	0.898867	0.155963	5.76333	8.24716104462694e-09	1.76389561766143e-07	NA
ENSG00000131015	ULBP2	342.837	0.968834	0.168119	5.76277	8.27428168736496e-09	1.76845339294208e-07	UL16 binding protein 2
ENSG00000101230	ISM1	96.9546	1.7045	0.29589	5.76061	8.3812824437094e-09	1.79006548192488e-07	isthmin 1
ENSG00000110047	EHD1	3743.59	0.605926	0.105198	5.75985	8.41885533579749e-09	1.79674170403487e-07	EH domain containing 1
ENSG00000170214	ADRA1B	512.589	0.836887	0.145299	5.75974	8.42434832153034e-09	1.79674170403487e-07	adrenoceptor alpha 1B
ENSG00000198774	RASSF9	216.293	1.20524	0.209368	5.75659	8.58324489015574e-09	1.82934914728214e-07	Ras association domain family member 9
ENSG00000203485	INF2	1793.16	-0.66666	0.115812	-5.7564	8.59271280945584e-09	1.83008547484807e-07	inverted formin 2
ENSG00000180448	HMHA1	223.308	-1.15979	0.201533	-5.75485	8.67185983863454e-09	1.84495133784146e-07	Rho GTPase activating protein 45
ENSG00000123609	NMI	817.654	0.743285	0.129159	5.7548	8.67463566437038e-09	1.84495133784146e-07	N-myc and STAT interactor
ENSG00000103064	SLC7A6	1753.79	0.646932	0.112456	5.75278	8.77864037782096e-09	1.86430040800218e-07	solute carrier family 7 member 6
ENSG00000153214	TMEM87B	672.039	0.929381	0.161555	5.75271	8.78220805874875e-09	1.86430040800218e-07	transmembrane protein 87B
ENSG00000197375	SLC22A5	702.848	0.776399	0.134963	5.75268	8.78398812247456e-09	1.86430040800218e-07	solute carrier family 22 member 5
ENSG00000126821	SGPP1	212.84	-1.16132	0.201948	-5.7506	8.89297199216196e-09	1.8861156974317e-07	sphingosine-1-phosphate phosphatase 1
ENSG00000147408	CSGALNACT1	293.195	2.86923	0.499044	5.74947	8.95258540699033e-09	1.89743688622389e-07	chondroitin sulfate N-acetylgalactosaminyltransferase 1
ENSG00000214160	ALG3	2535.56	0.585353	0.101834	5.74812	9.02387294386649e-09	1.91121484374792e-07	ALG3 alpha-1,3- mannosyltransferase
ENSG00000205060	SLC35B4	845.116	-0.730021	0.127053	-5.74578	9.14997083895608e-09	1.93657414800854e-07	solute carrier family 35 member B4
ENSG00000116132	PRRX1	261.743	1.07392	0.186925	5.7452	9.18107388061809e-09	1.94180669601537e-07	paired related homeobox 1
ENSG00000112742	TTK	1533.2	-0.720735	0.125517	-5.74215	9.34840161403036e-09	1.97582363279871e-07	TTK protein kinase
ENSG00000135698	MPHOSPH6	867.722	-0.783158	0.136626	-5.73212	9.91846659414409e-09	2.09485448155986e-07	M-phase phosphoprotein 6
ENSG00000160991	ORAI2	6419.99	0.548003	0.0956279	5.73057	1.00091149178027e-08	2.11253406742944e-07	ORAI calcium release-activated calcium modulator 2
ENSG00000003056	M6PR	6712.14	0.571498	0.0997389	5.72994	1.00464802114453e-08	2.11895097183186e-07	mannose-6-phosphate receptor, cation dependent
ENSG00000198888	MT-ND1	75492.4	0.50461	0.0881349	5.72543	1.03169770134256e-08	2.17449581304438e-07	NADH dehydrogenase subunit 1
ENSG00000005249	PRKAR2B	811.891	-0.736094	0.128583	-5.72464	1.03653526754771e-08	2.18317999085222e-07	protein kinase cAMP-dependent type II regulatory subunit beta
ENSG00000197343	ZNF655	2687.92	-0.606274	0.105946	-5.72249	1.04977035941771e-08	2.20952703242587e-07	zinc finger protein 655
ENSG00000135655	USP15	2340.46	0.601354	0.105101	5.72168	1.0547832712661e-08	2.21854380518201e-07	ubiquitin specific peptidase 15
ENSG00000087903	RFX2	328.673	-0.988552	0.17283	-5.71979	1.06654571883577e-08	2.24173473430708e-07	regulatory factor X2
ENSG00000024526	DEPDC1	1573.72	-0.702022	0.122743	-5.71944	1.06876585185243e-08	2.24485084203786e-07	DEP domain containing 1
ENSG00000151553	FAM160B1	646.935	0.835086	0.146072	5.71696	1.08448716556044e-08	2.27562652224616e-07	family with sequence similarity 160 member B1
ENSG00000135362	PRR5L	429.816	-0.898787	0.157216	-5.71689	1.08491344957423e-08	2.27562652224616e-07	proline rich 5 like
ENSG00000249790	RP11-20D14.6	291.14	-1.11067	0.194426	-5.71254	1.11299935164447e-08	2.33292942612255e-07	NA
ENSG00000125848	FLRT3	260.602	1.09425	0.191603	5.71105	1.1227864659215e-08	2.35182423195602e-07	fibronectin leucine rich transmembrane protein 3
ENSG00000169180	XPO6	3904.77	-0.553071	0.096881	-5.70877	1.13796375626151e-08	2.38197571676885e-07	exportin 6
ENSG00000167196	FBXO22	2292.62	0.584515	0.102429	5.70654	1.15297251838853e-08	2.41173323691785e-07	F-box protein 22
ENSG00000112697	TMEM30A	4149.96	-0.639581	0.112131	-5.70389	1.1710610771146e-08	2.44788762925707e-07	transmembrane protein 30A
ENSG00000112541	PDE10A	954.842	0.702726	0.123425	5.69354	1.24433292481519e-08	2.59926373141731e-07	phosphodiesterase 10A
ENSG00000167693	NXN	1170.62	0.722163	0.126856	5.69276	1.25001874856749e-08	2.60934983625869e-07	nucleoredoxin
ENSG00000119699	TGFB3	505.05	0.954805	0.167795	5.69029	1.26823094701914e-08	2.64426812682786e-07	transforming growth factor beta 3
ENSG00000121064	SCPEP1	2275.41	0.579664	0.10187	5.69026	1.26848413509731e-08	2.64426812682786e-07	serine carboxypeptidase 1
ENSG00000134531	EMP1	6941.19	0.684844	0.120359	5.69003	1.27020405783651e-08	2.64604110200235e-07	epithelial membrane protein 1
ENSG00000175348	TMEM9B	540.917	-0.83225	0.146307	-5.68839	1.28245876307554e-08	2.66974230192914e-07	TMEM9 domain family member B
ENSG00000198492	YTHDF2	2866.66	0.566757	0.0997004	5.6846	1.31115564720031e-08	2.72761600290782e-07	YTH N6-methyladenosine RNA binding protein 2
ENSG00000172927	MYEOV	3627.28	-0.604878	0.10644	-5.68278	1.32521947317137e-08	2.75499007281219e-07	myeloma overexpressed
ENSG00000141367	CLTC	25692.3	0.540261	0.0951007	5.68094	1.33956439396134e-08	2.78291073926371e-07	clathrin heavy chain
ENSG00000027847	B4GALT7	896.374	0.717282	0.126298	5.67929	1.3525106954186e-08	2.80788970089121e-07	beta-1,4-galactosyltransferase 7
ENSG00000196365	LONP1	1498.75	-0.66076	0.116507	-5.6714	1.41635416009093e-08	2.93842800697802e-07	lon peptidase 1, mitochondrial
ENSG00000271122	RP11-379H18.1	561.371	-0.903631	0.159374	-5.66986	1.42910287446601e-08	2.96285735588372e-07	uncharacterized LOC101930085
ENSG00000177853	ZNF518A	902.501	-0.700334	0.123535	-5.6691	1.43552043716423e-08	2.97413645371636e-07	zinc finger protein 518A
ENSG00000143624	INTS3	2441.8	0.590555	0.104338	5.66002	1.51353858395624e-08	3.13151235912359e-07	integrator complex subunit 3
ENSG00000225190	PLEKHM1	1164.68	0.666726	0.117794	5.66011	1.51276865893189e-08	3.13151235912359e-07	pleckstrin homology and RUN domain containing M1
ENSG00000205611	RP4-610C12.4	43.5939	-2.90684	0.513746	-5.65813	1.53032907832106e-08	3.16410091703135e-07	putative uncharacterized protein LOC401522
ENSG00000123384	LRP1	15676	0.520172	0.0919914	5.65458	1.56231953846497e-08	3.22805126633953e-07	LDL receptor related protein 1
ENSG00000134516	DOCK2	384.893	-0.93318	0.165043	-5.65417	1.56600413207917e-08	3.23346918316347e-07	dedicator of cytokinesis 2
ENSG00000139734	DIAPH3	1198.78	-0.724643	0.128171	-5.65372	1.57015849264328e-08	3.23984906600665e-07	diaphanous related formin 3
ENSG00000136824	SMC2	4943.94	-0.602296	0.106564	-5.65194	1.58646272049444e-08	3.27127323158864e-07	structural maintenance of chromosomes 2
ENSG00000138032	PPM1B	1345.38	-0.631711	0.111785	-5.65114	1.59391632941384e-08	3.2844172976107e-07	protein phosphatase, Mg2+/Mn2+ dependent 1B
ENSG00000196411	EPHB4	3176.57	0.582297	0.103061	5.65002	1.60424522374991e-08	3.30346436974482e-07	EPH receptor B4
ENSG00000197622	CDC42SE1	3408.44	0.590328	0.104497	5.64923	1.61166677762355e-08	3.31603963610022e-07	CDC42 small effector 1
ENSG00000169967	MAP3K2	2706.64	-0.599356	0.106097	-5.64914	1.61253118496084e-08	3.31603963610022e-07	mitogen-activated protein kinase kinase kinase 2
ENSG00000120756	PLS1	421.968	-0.888762	0.157432	-5.64535	1.64841610957487e-08	3.38754519209394e-07	plastin 1
ENSG00000122335	SERAC1	563.983	0.797925	0.141349	5.64506	1.65120804025306e-08	3.39099303003387e-07	serine active site containing 1
ENSG00000152022	LIX1L	1091.09	0.703975	0.124772	5.64211	1.67982930178146e-08	3.44744469317052e-07	NA
ENSG00000144959	NCEH1	506.282	-0.878036	0.155691	-5.63962	1.70424426077565e-08	3.49519367093713e-07	neutral cholesterol ester hydrolase 1
ENSG00000134323	MYCN	118.042	1.7136	0.304064	5.63566	1.74387934163771e-08	3.57407190321506e-07	MYCN proto-oncogene, bHLH transcription factor
ENSG00000115875	SRSF7	5313.69	-0.531451	0.0943286	-5.63404	1.76036232884399e-08	3.60542580608122e-07	serine and arginine rich splicing factor 7
ENSG00000151414	NEK7	2319.46	0.576756	0.102397	5.63255	1.77565972957776e-08	3.63240095902081e-07	NIMA related kinase 7
ENSG00000034152	MAP2K3	2316.13	-0.616342	0.109426	-5.63252	1.77592003516444e-08	3.63240095902081e-07	mitogen-activated protein kinase kinase 3
ENSG00000111196	MAGOHB	949.892	-0.68464	0.121614	-5.62963	1.80592550408449e-08	3.69129232483624e-07	mago homolog B, exon junction complex subunit
ENSG00000123739	PLA2G12A	396.164	-0.89695	0.159434	-5.62582	1.8462731987306e-08	3.77122985257489e-07	phospholipase A2 group XIIA
ENSG00000166173	LARP6	1637.22	0.629048	0.11182	5.62554	1.84926458217846e-08	3.77480667730392e-07	La ribonucleoprotein 6, translational regulator
ENSG00000251257	CTD-2263F21.1	491.294	0.886263	0.157604	5.62335	1.87286873509951e-08	3.82042627029179e-07	NA
ENSG00000112118	MCM3	7637.61	-0.60449	0.107581	-5.61895	1.92125433635087e-08	3.9165020580602e-07	minichromosome maintenance complex component 3
ENSG00000184117	NIPSNAP1	4397.63	0.577219	0.102735	5.61854	1.92582319796991e-08	3.92318802076399e-07	nipsnap homolog 1
ENSG00000160746	ANO10	1626.71	0.606034	0.107874	5.618	1.93181314238485e-08	3.93275805943029e-07	anoctamin 10
ENSG00000107130	NCS1	3466.67	-0.560358	0.0997682	-5.6166	1.94749592679888e-08	3.96203466123823e-07	neuronal calcium sensor 1
ENSG00000250510	GPR162	951	0.868855	0.154737	5.61505	1.96501408959395e-08	3.99500359497608e-07	G protein-coupled receptor 162
ENSG00000198042	MAK16	739.776	-0.785421	0.139901	-5.61412	1.97568001224639e-08	4.01400675385306e-07	MAK16 homolog
ENSG00000150977	RILPL2	631.349	0.769316	0.137044	5.61366	1.98086862355639e-08	4.02186367964902e-07	Rab interacting lysosomal protein like 2
ENSG00000197380	DACT3	275.615	1.06005	0.188865	5.61276	1.99130365899945e-08	4.04035512410989e-07	dishevelled binding antagonist of beta catenin 3
ENSG00000083312	TNPO1	8590.55	-0.531171	0.0946961	-5.60922	2.03239360769641e-08	4.1209793104757e-07	transportin 1
ENSG00000213585	VDAC1	6976.02	-0.524121	0.0934469	-5.60876	2.03784220713332e-08	4.12927613675784e-07	voltage dependent anion channel 1
ENSG00000146263	MMS22L	1118.83	-0.728005	0.12985	-5.60651	2.06445870261737e-08	4.18042585589885e-07	MMS22 like, DNA repair protein
ENSG00000161791	FMNL3	1395.75	0.641998	0.114526	5.60568	2.07439786110137e-08	4.19775923554655e-07	formin like 3
ENSG00000204310	AGPAT1	1225.99	-0.702251	0.125294	-5.60482	2.08473156254737e-08	4.21586744891224e-07	1-acylglycerol-3-phosphate O-acyltransferase 1
ENSG00000104756	KCTD9	1227.79	-0.656884	0.117218	-5.60396	2.09504923263087e-08	4.23391921614345e-07	potassium channel tetramerization domain containing 9
ENSG00000178951	ZBTB7A	774.074	0.732031	0.130652	5.60289	2.10802413264436e-08	4.25449034993575e-07	zinc finger and BTB domain containing 7A
ENSG00000184905	TCEAL2	231.481	-1.14413	0.204201	-5.60294	2.10741116535235e-08	4.25449034993575e-07	transcription elongation factor A like 2
ENSG00000115756	HPCAL1	799.426	-0.7146	0.127554	-5.60236	2.11457852848443e-08	4.26351446728928e-07	hippocalcin like 1
ENSG00000164985	PSIP1	2284.82	-0.582274	0.103935	-5.6023	2.11529714000553e-08	4.26351446728928e-07	PC4 and SFRS1 interacting protein 1
ENSG00000130363	RSPH3	714.071	0.739308	0.132048	5.59876	2.15891940973701e-08	4.34855805660794e-07	radial spoke head 3
ENSG00000103121	CMC2	1745.5	-0.622885	0.111259	-5.59851	2.16201557346484e-08	4.35191428428587e-07	C-X9-C motif containing 2
ENSG00000029993	HMGB3	2085.64	-0.601922	0.107543	-5.59705	2.18032727795647e-08	4.3858731463718e-07	high mobility group box 3
ENSG00000052841	TTC17	1957	0.603613	0.10785	5.59681	2.18337279915043e-08	4.38909849023405e-07	tetratricopeptide repeat domain 17
ENSG00000113575	PPP2CA	2369.17	-0.585348	0.104614	-5.59534	2.20191420330431e-08	4.42344942426182e-07	protein phosphatase 2 catalytic subunit alpha
ENSG00000166311	SMPD1	987.165	0.691804	0.12367	5.59396	2.21948899413778e-08	4.45581448130497e-07	sphingomyelin phosphodiesterase 1
ENSG00000225733	FGD5-AS1	4562.86	-0.544743	0.0973861	-5.59365	2.22350198963703e-08	4.460928349018e-07	FGD5 antisense RNA 1
ENSG00000188566	NDOR1	770.25	-0.795364	0.142214	-5.59272	2.23538459123287e-08	4.48181357273864e-07	NADPH dependent diflavin oxidoreductase 1
ENSG00000077684	JADE1	1851.1	-0.757209	0.135411	-5.59193	2.24554282810722e-08	4.49625631404232e-07	jade family PHD finger 1
ENSG00000253417	RP11-109J4.1	53.9643	-2.31897	0.414691	-5.59204	2.24416198643472e-08	4.49625631404232e-07	long intergenic non-protein coding RNA 2159
ENSG00000111913	FAM65B	201.227	-1.28917	0.230665	-5.58891	2.28492834594566e-08	4.5721100729031e-07	RHO family interacting cell polarization regulator 2
ENSG00000138641	HERC3	815.867	0.773644	0.138441	5.58826	2.293554457314e-08	4.58635544732928e-07	HECT and RLD domain containing E3 ubiquitin protein ligase 3
ENSG00000063180	CA11	951.218	0.905535	0.162047	5.58809	2.29575825191538e-08	4.58774802344351e-07	carbonic anhydrase 11
ENSG00000119638	NEK9	2383.22	0.576377	0.10315	5.58776	2.30016413049462e-08	4.59353643776927e-07	NIMA related kinase 9
ENSG00000148153	INIP	1174.51	0.727998	0.130314	5.5865	2.31694666756565e-08	4.62401782474495e-07	INTS3 and NABP interacting protein
ENSG00000100592	DAAM1	1529.22	0.664822	0.119024	5.58562	2.32866234401453e-08	4.64435376409451e-07	dishevelled associated activator of morphogenesis 1
ENSG00000011638	TMEM159	416.842	0.881213	0.157768	5.5855	2.33025291125954e-08	4.64448247244166e-07	transmembrane protein 159
ENSG00000163808	KIF15	1683.3	-0.752042	0.134807	-5.57867	2.42361790729677e-08	4.82740909741997e-07	kinesin family member 15
ENSG00000149932	TMEM219	1516.32	0.621948	0.111493	5.57837	2.42789489254702e-08	4.8296066048803e-07	transmembrane protein 219
ENSG00000152223	EPG5	2191.11	0.713445	0.127893	5.57845	2.42670208575122e-08	4.8296066048803e-07	ectopic P-granules autophagy protein 5 homolog
ENSG00000108528	SLC25A11	734.277	-0.726762	0.130333	-5.57621	2.45817267124158e-08	4.8866417537059e-07	solute carrier family 25 member 11
ENSG00000198740	ZNF652	826.596	0.751594	0.134798	5.5757	2.46535916845156e-08	4.89772887022345e-07	zinc finger protein 652
ENSG00000100246	DNAL4	398.112	0.887995	0.159287	5.5748	2.47818425447245e-08	4.9199959416092e-07	dynein axonemal light chain 4
ENSG00000136261	BZW2	3622.84	0.560297	0.100595	5.5698	2.55024691907269e-08	5.05976303663476e-07	basic leucine zipper and W2 domains 2
ENSG00000163297	ANTXR2	648.973	0.909415	0.163356	5.56708	2.59039118801032e-08	5.13606226756313e-07	ANTXR cell adhesion molecule 2
ENSG00000141378	PTRH2	2076.16	0.589033	0.105829	5.56592	2.60770578775171e-08	5.16702640951974e-07	peptidyl-tRNA hydrolase 2
ENSG00000151116	UEVLD	494.883	-0.872373	0.156868	-5.5612	2.67921015954028e-08	5.30525447011116e-07	UEV and lactate/malate dehyrogenase domains
ENSG00000180573	HIST1H2AC	1490.78	-0.616778	0.110927	-5.56019	2.69485131568687e-08	5.33275681358453e-07	H2A clustered histone 6
ENSG00000119729	RHOQ	2415.67	-0.586276	0.105508	-5.55672	2.74892701731077e-08	5.43623091435043e-07	ras homolog family member Q
ENSG00000205730	ITPRIPL2	1150.84	0.673357	0.121186	5.55641	2.75377992297066e-08	5.44229168542935e-07	ITPRIP like 2
ENSG00000132879	FBXO44	891.436	0.814477	0.146613	5.5553	2.7713170736008e-08	5.47206372867885e-07	F-box protein 44
ENSG00000128185	DGCR6L	1549.54	-0.689027	0.124032	-5.55523	2.77244037115912e-08	5.47206372867885e-07	DiGeorge syndrome critical region gene 6 like
ENSG00000116521	SCAMP3	2695.59	0.558361	0.100632	5.54854	2.88065285446891e-08	5.68196173854577e-07	secretory carrier membrane protein 3
ENSG00000072501	SMC1A	6743.06	-0.618667	0.111518	-5.54768	2.89488333538604e-08	5.70633253319132e-07	structural maintenance of chromosomes 1A
ENSG00000094755	GABRP	78.927	-1.94585	0.350769	-5.54737	2.89993590854931e-08	5.71259219266655e-07	gamma-aminobutyric acid type A receptor subunit pi
ENSG00000012048	BRCA1	1903.79	-0.766589	0.138193	-5.54724	2.90208694251174e-08	5.71313170086319e-07	BRCA1 DNA repair associated
ENSG00000197093	GAL3ST4	120.223	1.48682	0.268124	5.54526	2.93509539962203e-08	5.7743780534904e-07	galactose-3-O-sulfotransferase 4
ENSG00000198668	CALM1	5004.01	-0.522938	0.0943318	-5.54361	2.96306011384714e-08	5.82562884786418e-07	calmodulin 1
ENSG00000172985	SH3RF3	968.753	-0.718999	0.129712	-5.54305	2.9725139804766e-08	5.84044305976795e-07	SH3 domain containing ring finger 3
ENSG00000184675	AMER1	1272.03	0.64328	0.1161	5.54073	3.01206653399307e-08	5.91433838465026e-07	APC membrane recruitment protein 1
ENSG00000105778	AVL9	2243.67	0.570647	0.103025	5.53891	3.04357444654706e-08	5.97235256483945e-07	AVL9 cell migration associated
ENSG00000153982	GDPD1	121.986	1.45562	0.262848	5.53786	3.06184852357397e-08	6.0023858209949e-07	glycerophosphodiester phosphodiesterase domain containing 1
ENSG00000109670	FBXW7	1278.65	0.638748	0.115343	5.53781	3.06282411040088e-08	6.0023858209949e-07	F-box and WD repeat domain containing 7
ENSG00000108298	RPL19	39116.5	0.550619	0.0994533	5.53646	3.0864955021075e-08	6.04488356542097e-07	ribosomal protein L19
ENSG00000157954	WIPI2	5234.83	0.519028	0.0937571	5.53588	3.09670464088818e-08	6.06097786144255e-07	WD repeat domain, phosphoinositide interacting 2
ENSG00000174840	PDE12	582.862	-0.778178	0.140605	-5.53449	3.12130791311196e-08	6.10520606269682e-07	phosphodiesterase 12
ENSG00000259848	AC097374.2	743.823	-0.804893	0.145445	-5.53401	3.12996006784299e-08	6.11819747365455e-07	uncharacterized LOC442028
ENSG00000117305	HMGCL	712.344	0.804696	0.145418	5.53368	3.13580528416499e-08	6.12568894888071e-07	3-hydroxy-3-methylglutaryl-CoA lyase
ENSG00000026025	VIM	44164.4	0.505629	0.0913867	5.53285	3.1506733655094e-08	6.1502973746158e-07	vimentin
ENSG00000114126	TFDP2	980.913	0.68599	0.123987	5.53275	3.1524441939874e-08	6.1502973746158e-07	transcription factor Dp-2
ENSG00000115234	SNX17	3380.87	-0.562379	0.101667	-5.53156	3.17394907424723e-08	6.18828571907204e-07	sorting nexin 17
ENSG00000236673	RP11-69I8.2	151.719	-1.5016	0.27148	-5.53115	3.18139303565985e-08	6.19882823561507e-07	NA
ENSG00000181274	FRAT2	257.519	1.05209	0.190529	5.52194	3.35276153442844e-08	6.52855388997629e-07	FRAT regulator of WNT signaling pathway 2
ENSG00000076067	RBMS2	2049.74	0.5893	0.106734	5.52118	3.36725596000614e-08	6.55258536718586e-07	RNA binding motif single stranded interacting protein 2
ENSG00000173473	SMARCC1	6567.05	0.526697	0.095406	5.52058	3.37881677648093e-08	6.57088106020428e-07	SWI/SNF related, matrix associated, actin dependent regulator of chromatin subfamily c member 1
ENSG00000031698	SARS	8741.48	0.527656	0.095614	5.5186	3.41713881917692e-08	6.6411634713697e-07	seryl-tRNA synthetase 1
ENSG00000216775	RP1-152L7.5	580.884	-0.826986	0.149876	-5.51781	3.43253108657028e-08	6.66682090745159e-07	uncharacterized LOC730101
ENSG00000115687	PASK	728.546	-0.824966	0.149547	-5.51643	3.45952404447781e-08	6.71496264628074e-07	PAS domain containing serine/threonine kinase
ENSG00000261780	CTD-2354A18.1	179.768	-1.21847	0.220953	-5.51463	3.49521254054676e-08	6.77991036784835e-07	long intergenic non-protein coding RNA 2582
ENSG00000203705	TATDN3	315.475	0.961046	0.17435	5.51217	3.54431825894308e-08	6.87078510897661e-07	TatD DNase domain containing 3
ENSG00000156171	DRAM2	953.808	0.665697	0.120778	5.51176	3.55266281868175e-08	6.88257752301586e-07	DNA damage regulated autophagy modulator 2
ENSG00000102038	SMARCA1	3119.93	0.541906	0.0983289	5.51116	3.56475432388976e-08	6.90160927783618e-07	SWI/SNF related, matrix associated, actin dependent regulator of chromatin, subfamily a, member 1
ENSG00000166897	ELFN2	4187.86	0.525804	0.0954351	5.50955	3.59746930752619e-08	6.96051992209534e-07	extracellular leucine rich repeat and fibronectin type III domain containing 2
ENSG00000119938	PPP1R3C	621.787	1.05584	0.191919	5.50149	3.76604058811752e-08	7.28204862130601e-07	protein phosphatase 1 regulatory subunit 3C
ENSG00000169242	EFNA1	420.066	0.938119	0.170613	5.49853	3.82977842940346e-08	7.40059088881869e-07	ephrin A1
ENSG00000102978	POLR2C	2743.4	-0.614438	0.111754	-5.49814	3.83820933391975e-08	7.41217646433043e-07	RNA polymerase II subunit C
ENSG00000174206	C12orf66	240.998	1.12735	0.205097	5.49665	3.87069212966769e-08	7.47016581905112e-07	chromosome 12 open reading frame 66
ENSG00000249115	HAUS5	1068.71	-0.731917	0.133182	-5.49562	3.89342751828738e-08	7.50893497675917e-07	HAUS augmin like complex subunit 5
ENSG00000198680	TUSC1	245.06	-1.06304	0.193438	-5.49552	3.89571490990725e-08	7.50893497675917e-07	tumor suppressor candidate 1
ENSG00000179218	CALR	36511.3	0.479362	0.0872324	5.49523	3.90203388305532e-08	7.51635450827777e-07	calreticulin
ENSG00000042286	AIFM2	2033.43	-0.655581	0.119348	-5.49301	3.95142387688989e-08	7.60667841196355e-07	apoptosis inducing factor mitochondria associated 2
ENSG00000075218	GTSE1	4901.63	-0.753254	0.137267	-5.48752	4.07626775455816e-08	7.84204861630705e-07	G2 and S-phase expressed 1
ENSG00000111206	FOXM1	9725.27	-0.651008	0.118659	-5.48638	4.1025720606614e-08	7.88766776160643e-07	forkhead box M1
ENSG00000145833	DDX46	2955.22	-0.544745	0.0992984	-5.48594	4.11276782171756e-08	7.90227832411452e-07	DEAD-box helicase 46
ENSG00000008300	CELSR3	1874.22	0.588866	0.10735	5.48548	4.12352906726293e-08	7.91795628783264e-07	cadherin EGF LAG seven-pass G-type receptor 3
ENSG00000164305	CASP3	763.967	-0.75408	0.137503	-5.48409	4.15607543192768e-08	7.97541965767459e-07	caspase 3
ENSG00000114383	TUSC2	1507.14	0.607027	0.110697	5.48367	4.16585356154253e-08	7.98914638598279e-07	tumor suppressor 2, mitochondrial calcium regulator
ENSG00000135845	PIGC	1053.51	-0.649696	0.118565	-5.47966	4.26150312161744e-08	8.16743372206718e-07	phosphatidylinositol glycan anchor biosynthesis class C
ENSG00000168264	IRF2BP2	975.985	0.674079	0.123064	5.47748	4.31433687691755e-08	8.2634891660784e-07	interferon regulatory factor 2 binding protein 2
ENSG00000163535	SGOL2	1450.14	-0.656239	0.119886	-5.47385	4.40371611649854e-08	8.42937735884484e-07	shugoshin 2
ENSG00000101361	NOP56	7576.24	-0.505338	0.0923548	-5.4717	4.45730457495895e-08	8.52659112123669e-07	NOP56 ribonucleoprotein
ENSG00000165832	TRUB1	540.119	-0.918969	0.167968	-5.4711	4.47242988800031e-08	8.55015098249306e-07	TruB pseudouridine synthase family member 1
ENSG00000145247	OCIAD2	4701.26	0.663026	0.121262	5.46771	4.55879638470161e-08	8.70979083291861e-07	OCIA domain containing 2
ENSG00000127423	AUNIP	301.149	-0.994259	0.181914	-5.46556	4.61448967755446e-08	8.81066457568193e-07	aurora kinase A and ninein interacting protein
ENSG00000169926	KLF13	2782.95	-0.586257	0.107375	-5.45992	4.7635755818126e-08	9.08961898636154e-07	Kruppel like factor 13
ENSG00000157827	FMNL2	216.198	1.33176	0.243948	5.45921	4.78244928636326e-08	9.11991503950288e-07	formin like 2
ENSG00000196787	HIST1H2AG	216.125	-1.13095	0.207187	-5.45861	4.79873830251286e-08	9.14524735359917e-07	H2A clustered histone 11
ENSG00000184575	XPOT	5208.24	-0.524455	0.0961113	-5.45675	4.84939769744057e-08	9.23600869346707e-07	exportin for tRNA
ENSG00000181649	PHLDA2	206.905	-1.33952	0.245579	-5.45455	4.90983904802962e-08	9.3452752612121e-07	pleckstrin homology like domain family A member 2
ENSG00000115484	CCT4	10674.7	-0.488996	0.0897001	-5.45146	4.9959104610545e-08	9.50315843013711e-07	chaperonin containing TCP1 subunit 4
ENSG00000136492	BRIP1	1769.4	-0.819261	0.150302	-5.45075	5.01585299086211e-08	9.53513340267884e-07	BRCA1 interacting protein C-terminal helicase 1
ENSG00000100354	TNRC6B	5148.14	0.568542	0.10432	5.45	5.03696871416107e-08	9.56929730433783e-07	trinucleotide repeat containing adaptor 6B
ENSG00000198056	PRIM1	1530.78	-0.652122	0.119734	-5.44641	5.13974036911028e-08	9.75845278439622e-07	DNA primase subunit 1
ENSG00000134569	LRP4	867.641	0.705566	0.129559	5.44589	5.15461822564938e-08	9.78059885895504e-07	LDL receptor related protein 4
ENSG00000186298	PPP1CC	6475.77	-0.530505	0.0974369	-5.4446	5.19224443028568e-08	9.84585415799032e-07	protein phosphatase 1 catalytic subunit gamma
ENSG00000151474	FRMD4A	932.192	0.683229	0.125515	5.4434	5.22736452259998e-08	9.90627890693215e-07	FERM domain containing 4A
ENSG00000103485	QPRT	3309.65	0.536821	0.0986979	5.43904	5.35690478890026e-08	1.01454509800983e-06	quinolinate phosphoribosyltransferase
ENSG00000138814	PPP3CA	2298.2	0.591316	0.10873	5.43841	5.37590241063957e-08	1.01750988723766e-06	protein phosphatase 3 catalytic subunit alpha
ENSG00000117448	AKR1A1	2295.25	-0.624155	0.114808	-5.43652	5.43313078683551e-08	1.02770252018234e-06	aldo-keto reductase family 1 member A1
ENSG00000108799	EZH1	961.255	0.705591	0.129816	5.43533	5.46957843066611e-08	1.03395415861691e-06	enhancer of zeste 1 polycomb repressive complex 2 subunit
ENSG00000025770	NCAPH2	3203.47	-0.632955	0.116465	-5.43474	5.48756470671048e-08	1.0367103156346e-06	non-SMC condensin II complex subunit H2
ENSG00000013364	MVP	5464.03	0.598606	0.110186	5.43268	5.55129789890032e-08	1.04810019573841e-06	major vault protein
ENSG00000241685	ARPC1A	5807.72	0.508586	0.0936457	5.43096	5.60519118866695e-08	1.05761930456961e-06	actin related protein 2/3 complex subunit 1A
ENSG00000072571	HMMR	1829.51	-0.582469	0.107327	-5.42706	5.72903700571182e-08	1.08031747998042e-06	hyaluronan mediated motility receptor
ENSG00000115839	RAB3GAP1	3089.9	0.598434	0.110277	5.42665	5.74215989150851e-08	1.0821215869849e-06	RAB3 GTPase activating protein catalytic subunit 1
ENSG00000087008	ACOX3	609.919	0.79897	0.147294	5.42433	5.81707555314805e-08	1.09556122809444e-06	acyl-CoA oxidase 3, pristanoyl
ENSG00000197448	GSTK1	1566.1	0.62512	0.115248	5.42411	5.82425293046596e-08	1.09623461928715e-06	glutathione S-transferase kappa 1
ENSG00000143390	RFX5	2746.95	0.577451	0.106473	5.42345	5.84611133084774e-08	1.09966871665235e-06	regulatory factor X5
ENSG00000198948	MFAP3L	669.073	0.811562	0.149652	5.42299	5.86104068941693e-08	1.10179600606797e-06	microfibril associated protein 3 like
ENSG00000104763	ASAH1	2504.26	0.56931	0.104985	5.42277	5.86835495687637e-08	1.10249001921316e-06	N-acylsphingosine amidohydrolase 1
ENSG00000066654	THUMPD1	1173.68	-0.657608	0.121296	-5.42152	5.90954597399286e-08	1.10954368734406e-06	THUMP domain containing 1
ENSG00000110172	CHORDC1	3536.06	-0.544964	0.100525	-5.4212	5.91995284634295e-08	1.11081236053297e-06	cysteine and histidine rich domain containing 1
ENSG00000106799	TGFBR1	1198.45	-0.629455	0.116134	-5.42006	5.95793884943771e-08	1.11725119459419e-06	transforming growth factor beta receptor 1
ENSG00000129282	MRM1	305.602	-1.15805	0.213804	-5.41643	6.08023178324293e-08	1.13948186159482e-06	NA
ENSG00000157014	TATDN2	976.628	0.692353	0.127888	5.41372	6.17270478917967e-08	1.15610012466882e-06	TatD DNase domain containing 2
ENSG00000091009	RBM27	1814.25	-0.57592	0.106446	-5.41044	6.28707083941269e-08	1.17679582409302e-06	RNA binding motif protein 27
ENSG00000242259	C22orf39	910.723	-0.675154	0.124811	-5.40941	6.32333743773495e-08	1.18285663747673e-06	chromosome 22 open reading frame 39
ENSG00000179046	TRIML2	285.42	0.985661	0.182294	5.40699	6.4091573671043e-08	1.19817386036744e-06	tripartite motif family like 2
ENSG00000169855	ROBO1	3374.94	0.562708	0.104098	5.40554	6.46143608411356e-08	1.20720569195823e-06	roundabout guidance receptor 1
ENSG00000182325	FBXL6	708.387	-0.781824	0.144666	-5.40434	6.50477937122371e-08	1.214558037811e-06	F-box and leucine rich repeat protein 6
ENSG00000131019	ULBP3	245.267	1.07227	0.198432	5.4037	6.52784664290976e-08	1.21811779630263e-06	UL16 binding protein 3
ENSG00000151729	SLC25A4	426.308	-0.83335	0.154222	-5.40356	6.53310218104421e-08	1.21835150049069e-06	solute carrier family 25 member 4
ENSG00000101596	SMCHD1	4825.76	-0.558157	0.103307	-5.40292	6.55640939828196e-08	1.22194929599946e-06	structural maintenance of chromosomes flexible hinge domain containing 1
ENSG00000168476	REEP4	1231.11	-0.656902	0.12159	-5.4026	6.56835610732422e-08	1.22342667152027e-06	receptor accessory protein 4
ENSG00000057935	MTA3	2274.97	0.631935	0.116978	5.40217	6.58397238682063e-08	1.22558531861092e-06	metastasis associated 1 family member 3
ENSG00000138346	DNA2	1150.53	-0.812178	0.150374	-5.40106	6.624786328285e-08	1.23242892360241e-06	DNA replication helicase/nuclease 2
ENSG00000105612	DNASE2	1101.18	0.657808	0.121811	5.40021	6.6561306273888e-08	1.23750357754782e-06	deoxyribonuclease 2, lysosomal
ENSG00000198246	SLC29A3	423.71	0.841773	0.155929	5.39843	6.72264968907804e-08	1.2491077123754e-06	solute carrier family 29 member 3
ENSG00000112249	ASCC3	3376.45	0.523786	0.0970643	5.39628	6.80366444979099e-08	1.26338942970951e-06	activating signal cointegrator 1 complex subunit 3
ENSG00000143479	DYRK3	1071.87	0.650723	0.120633	5.39424	6.88134809683283e-08	1.27703554467748e-06	dual specificity tyrosine phosphorylation regulated kinase 3
ENSG00000185896	LAMP1	14699.8	0.478458	0.0887248	5.3926	6.94452093418852e-08	1.28797376375398e-06	lysosomal associated membrane protein 1
ENSG00000092094	OSGEP	1621.85	-0.616246	0.114298	-5.39159	6.98367960474147e-08	1.29444755645741e-06	O-sialoglycoprotein endopeptidase
ENSG00000169994	MYO7B	506.999	-0.84742	0.157204	-5.39057	7.02344329870014e-08	1.30102554349324e-06	myosin VIIB
ENSG00000156639	ZFAND3	3240.28	0.532088	0.0987198	5.38988	7.05038014263535e-08	1.30522092239116e-06	zinc finger AN1-type containing 3
ENSG00000166165	CKB	1236.08	-0.650168	0.120656	-5.38863	7.09967126963489e-08	1.31354708262211e-06	creatine kinase B
ENSG00000008083	JARID2	1221.03	0.674774	0.125238	5.38791	7.12801938836644e-08	1.31799070525475e-06	jumonji and AT-rich interaction domain containing 2
ENSG00000129460	NGDN	1253.51	0.610777	0.113375	5.38725	7.15438863439315e-08	1.32206325493476e-06	neuroguidin
ENSG00000168710	AHCYL1	4664.62	-0.523762	0.0972287	-5.3869	7.16817564405568e-08	1.32380719494439e-06	adenosylhomocysteinase like 1
ENSG00000058056	USP13	1531.69	-0.628664	0.116715	-5.3863	7.1921710134909e-08	1.32662863512482e-06	ubiquitin specific peptidase 13
ENSG00000234456	MAGI2-AS3	1911.75	0.605178	0.112354	5.38636	7.18990073451173e-08	1.32662863512482e-06	MAGI2 antisense RNA 3
ENSG00000064655	EYA2	131.574	1.44959	0.269313	5.38255	7.34386029923129e-08	1.35378793583952e-06	EYA transcriptional coactivator and phosphatase 2
ENSG00000165533	TTC8	1055.52	0.67255	0.124972	5.38158	7.38340502818686e-08	1.36025382586481e-06	tetratricopeptide repeat domain 8
ENSG00000128294	TPST2	3781.46	0.554871	0.103133	5.38014	7.44294009722519e-08	1.37039250973411e-06	tyrosylprotein sulfotransferase 2
ENSG00000140451	PIF1	1413.4	-0.815271	0.151562	-5.37912	7.48526199595213e-08	1.37735156497463e-06	PIF1 5'-to-3' DNA helicase
ENSG00000093144	ECHDC1	2550.23	0.653633	0.121561	5.37699	7.57399230673049e-08	1.39283659127095e-06	ethylmalonyl-CoA decarboxylase 1
ENSG00000186847	KRT14	279.113	1.4409	0.268011	5.37626	7.60481824763294e-08	1.39766088989558e-06	keratin 14
ENSG00000110583	NAA40	1981.52	-0.566632	0.105403	-5.37585	7.6223284983654e-08	1.40003360197798e-06	N-alpha-acetyltransferase 40, NatD catalytic subunit
ENSG00000031081	ARHGAP31	1632.75	0.704804	0.131156	5.37379	7.71007255159656e-08	1.4152958872608e-06	Rho GTPase activating protein 31
ENSG00000182459	TEX19	45.2838	-2.37665	0.442504	-5.37091	7.83391283566057e-08	1.4371617670484e-06	testis expressed 19
ENSG00000118246	FASTKD2	1406.38	-0.743004	0.138464	-5.36606	8.04768109344695e-08	1.47548900047625e-06	FAST kinase domains 2
ENSG00000167186	COQ7	312.746	-0.940764	0.175342	-5.36532	8.08060351916994e-08	1.48063316138433e-06	coenzyme Q7, hydroxylase
ENSG00000132109	TRIM21	1217.7	0.632111	0.117835	5.36439	8.12248956165727e-08	1.48741257406161e-06	tripartite motif containing 21
ENSG00000171243	SOSTDC1	109.204	2.21944	0.413754	5.36414	8.13343675882981e-08	1.48852163412499e-06	sclerostin domain containing 1
ENSG00000140950	TLDC1	1306.91	0.604227	0.112697	5.3615	8.25357354758473e-08	1.50960042620638e-06	MTOR associated protein, eak-7 homolog
ENSG00000179163	FUCA1	647.29	0.809291	0.150954	5.36119	8.26756476345871e-08	1.5112512527079e-06	alpha-L-fucosidase 1
ENSG00000111142	METAP2	2494.57	-0.592553	0.110536	-5.36072	8.28903337366918e-08	1.51426609080205e-06	methionyl aminopeptidase 2
ENSG00000084090	STARD7	4932.86	-0.513617	0.09582	-5.36023	8.31169944338144e-08	1.51749593616865e-06	StAR related lipid transfer domain containing 7
ENSG00000131979	GCH1	85.0102	-1.6477	0.307451	-5.35924	8.35737785809714e-08	1.52492083399992e-06	GTP cyclohydrolase 1
ENSG00000174021	GNG5	3015.75	0.562779	0.105015	5.35901	8.36793992279206e-08	1.52593320281711e-06	G protein subunit gamma 5
ENSG00000144354	CDCA7	474.407	-1.0155	0.189504	-5.35876	8.37930399058991e-08	1.52709052068026e-06	cell division cycle associated 7
ENSG00000185900	POMK	159.623	-1.22664	0.228926	-5.35822	8.40476738763452e-08	1.53081445507275e-06	protein O-mannose kinase
ENSG00000006007	GDE1	2758.01	0.536985	0.100232	5.35742	8.44191601991202e-08	1.53666096929439e-06	glycerophosphodiester phosphodiesterase 1
ENSG00000116983	HPCAL4	155.951	-1.2436	0.232153	-5.35683	8.46948825303087e-08	1.54075836808724e-06	hippocalcin like 4
ENSG00000168827	GFM1	1287.58	0.62337	0.11641	5.35493	8.55880520638347e-08	1.55607668133979e-06	G elongation factor mitochondrial 1
ENSG00000119900	OGFRL1	1370.05	-0.60774	0.113514	-5.3539	8.60779094844992e-08	1.56404846278253e-06	opioid growth factor receptor like 1
ENSG00000137168	PPIL1	3963.62	0.522523	0.0976013	5.35365	8.61998084527197e-08	1.56532886053611e-06	peptidylprolyl isomerase like 1
ENSG00000120322	PCDHB8	267.454	1.01678	0.189998	5.35153	8.72147823258081e-08	1.58281568281811e-06	protocadherin beta 8
ENSG00000178531	CTXN1	862.75	0.750119	0.140193	5.35063	8.76479081403005e-08	1.58972829812279e-06	cortexin 1
ENSG00000187605	TET3	3139.45	-0.525681	0.0982511	-5.35038	8.77703072502989e-08	1.59100017937037e-06	tet methylcytosine dioxygenase 3
ENSG00000125744	RTN2	328.491	0.912784	0.170627	5.34958	8.81597279598681e-08	1.59615783489505e-06	reticulon 2
ENSG00000145901	TNIP1	3354.9	0.518859	0.0969897	5.34963	8.81352832273321e-08	1.59615783489505e-06	TNFAIP3 interacting protein 1
ENSG00000103502	CDIPT	778.965	-0.71719	0.134103	-5.34804	8.89115456373425e-08	1.60881265842599e-06	CDP-diacylglycerol--inositol 3-phosphatidyltransferase
ENSG00000104872	PIH1D1	1213.38	-0.614484	0.114916	-5.34723	8.93100583628283e-08	1.61506335488573e-06	PIH1 domain containing 1
ENSG00000078725	BRINP1	265.005	0.995079	0.18611	5.34671	8.95653436471286e-08	1.61871807238739e-06	BMP/retinoic acid inducible neural specific 1
ENSG00000145431	PDGFC	744.554	0.848145	0.15866	5.34569	9.00730625655444e-08	1.62692798764531e-06	platelet derived growth factor C
ENSG00000137691	C11orf70	151.535	1.32973	0.248884	5.34277	9.15359311416749e-08	1.65237014489732e-06	cilia and flagella associated protein 300
ENSG00000170370	EMX2	148.838	1.34172	0.25122	5.3408	9.25378148466888e-08	1.66946555711854e-06	empty spiracles homeobox 2
ENSG00000125691	RPL23	26493.5	0.514804	0.0964388	5.33814	9.39023606038477e-08	1.69307958825717e-06	ribosomal protein L23
ENSG00000140367	UBE2Q2	1898.65	0.56138	0.105181	5.33727	9.43569553345658e-08	1.70026875998076e-06	ubiquitin conjugating enzyme E2 Q2
ENSG00000101751	POLI	382.463	0.881002	0.165071	5.33711	9.44414938268416e-08	1.70078512699404e-06	DNA polymerase iota
ENSG00000184967	NOC4L	698.596	-0.73373	0.137489	-5.33666	9.46760800669282e-08	1.70400147654462e-06	nucleolar complex associated 4 homolog
ENSG00000140400	MAN2C1	1992.13	0.582211	0.109109	5.33606	9.49893970762418e-08	1.70863020095474e-06	mannosidase alpha class 2C member 1
ENSG00000112379	KIAA1244	655.058	-0.724664	0.135862	-5.33384	9.61589843352701e-08	1.72864659671822e-06	ARFGEF family member 3
ENSG00000169710	FASN	14493.6	-0.676293	0.126926	-5.32826	9.91557489681189e-08	1.78146707192721e-06	fatty acid synthase
ENSG00000101474	APMAP	8074.21	0.489499	0.0918819	5.32749	9.95811188129486e-08	1.78805389443781e-06	adipocyte plasma membrane associated protein
ENSG00000122420	PTGFR	282.49	1.00764	0.189165	5.32675	9.99833167220485e-08	1.79421712525681e-06	prostaglandin F receptor
ENSG00000196876	SCN8A	712.106	-0.715515	0.134338	-5.32622	1.00276688682664e-07	1.79842134358096e-06	sodium voltage-gated channel alpha subunit 8
ENSG00000175063	UBE2C	5001.25	-0.614652	0.115412	-5.32573	1.00547110264391e-07	1.80135437429972e-06	ubiquitin conjugating enzyme E2 C
ENSG00000182858	ALG12	642.505	0.762289	0.143134	5.32571	1.0055860298785e-07	1.80135437429972e-06	ALG12 alpha-1,6-mannosyltransferase
ENSG00000151065	DCP1B	1446.64	0.62286	0.116982	5.32439	1.01292397384476e-07	1.81343183199795e-06	decapping mRNA 1B
ENSG00000101935	AMMECR1	246.682	-1.05415	0.198138	-5.32026	1.0362046306293e-07	1.85402045462686e-06	AMMECR nuclear protein 1
ENSG00000116237	ICMT	2981.73	-0.528272	0.0993009	-5.31991	1.03818942467494e-07	1.85648032549835e-06	isoprenylcysteine carboxyl methyltransferase
ENSG00000067066	SP100	1395.4	0.627937	0.118047	5.31939	1.04117208481217e-07	1.86072063424889e-06	SP100 nuclear antigen
ENSG00000188112	C6orf132	124.462	-1.38142	0.259723	-5.31881	1.04449727795047e-07	1.86556776140978e-06	chromosome 6 open reading frame 132
ENSG00000120690	ELF1	899.599	0.743832	0.139895	5.31706	1.05457458796106e-07	1.88246202842199e-06	E74 like ETS transcription factor 1
ENSG00000232310	RP11-557H15.4	280.865	1.03491	0.194654	5.31667	1.05681202920244e-07	1.88535018222604e-06	uncharacterized LOC101928304
ENSG00000105605	CACNG7	543.115	0.858248	0.161459	5.3156	1.06309231426905e-07	1.89544315083647e-06	calcium voltage-gated channel auxiliary subunit gamma 7
ENSG00000226752	PSMD5-AS1	460.889	-0.802757	0.151028	-5.31528	1.06491622621621e-07	1.89758345110599e-06	cutA divalent cation tolerance like, pseudogene
ENSG00000259070	LINC00639	118.737	1.76302	0.331831	5.31299	1.07841727089386e-07	1.9205166553338e-06	long intergenic non-protein coding RNA 639
ENSG00000124126	PREX1	2277.28	-0.55792	0.105019	-5.31255	1.08100090802704e-07	1.92399196700602e-06	phosphatidylinositol-3,4,5-trisphosphate dependent Rac exchange factor 1
ENSG00000102302	FGD1	576.613	-0.778191	0.146498	-5.31196	1.08452028003119e-07	1.92912768689359e-06	FYVE, RhoGEF and PH domain containing 1
ENSG00000157191	NECAP2	1642.04	0.572342	0.107808	5.30888	1.10297905611979e-07	1.96081586290921e-06	NECAP endocytosis associated 2
ENSG00000133195	SLC39A11	1055.46	0.632941	0.119247	5.30783	1.10937768563123e-07	1.97103968839383e-06	solute carrier family 39 member 11
ENSG00000196072	BLOC1S2	1052.39	-0.744882	0.140348	-5.30741	1.11194230460334e-07	1.97332728992655e-06	biogenesis of lysosomal organelles complex 1 subunit 2
ENSG00000073060	SCARB1	3061.01	0.560138	0.10554	5.30735	1.11229548977095e-07	1.97332728992655e-06	scavenger receptor class B member 1
ENSG00000198742	SMURF1	2069.19	0.548449	0.103339	5.3073	1.11261035962345e-07	1.97332728992655e-06	SMAD specific E3 ubiquitin protein ligase 1
ENSG00000130695	CEP85	2258.57	-0.579181	0.109162	-5.30572	1.12229452003667e-07	1.9893438390982e-06	centrosomal protein 85
ENSG00000167011	NAT16	50.8854	-2.18358	0.411571	-5.30546	1.12388790999453e-07	1.99100864613991e-06	N-acetyltransferase 16 (putative)
ENSG00000164292	RHOBTB3	10086.5	-0.715791	0.13493	-5.3049	1.12734872611062e-07	1.9959778056531e-06	Rho related BTB domain containing 3
ENSG00000133789	SWAP70	1865.12	-0.558794	0.105338	-5.30478	1.12805927605571e-07	1.99607465504393e-06	switching B cell complex subunit SWAP70
ENSG00000242539	AC007620.3	48.8121	-2.29338	0.43244	-5.30335	1.13699565773974e-07	2.01071835231313e-06	NA
ENSG00000111711	GOLT1B	762.12	-0.830203	0.156549	-5.30316	1.13814363314313e-07	2.01157964429217e-06	golgi transport 1B
ENSG00000140521	POLG	1902.75	-0.565999	0.106741	-5.30254	1.1419979635474e-07	2.01722043067702e-06	DNA polymerase gamma, catalytic subunit
ENSG00000160703	NLRX1	668.144	0.751326	0.141731	5.30105	1.15138242771519e-07	2.03143908333402e-06	NLR family member X1
ENSG00000140948	ZCCHC14	1509.97	-0.693577	0.130837	-5.30107	1.15124944793454e-07	2.03143908333402e-06	zinc finger CCHC-type containing 14
ENSG00000243279	PRAF2	1070.76	0.634173	0.119662	5.2997	1.15990221948245e-07	2.04528528678727e-06	PRA1 domain family member 2
ENSG00000115282	TTC31	1778.04	-0.562652	0.106171	-5.29948	1.1613367829918e-07	2.04662912509296e-06	tetratricopeptide repeat domain 31
ENSG00000128591	FLNC	18824.8	-0.612415	0.115586	-5.29837	1.16839399105408e-07	2.0578744859798e-06	filamin C
ENSG00000133104	SPG20	1632.49	0.627175	0.118396	5.29729	1.1753689444681e-07	2.06896204886562e-06	spartin
ENSG00000105088	OLFM2	1051.31	0.640006	0.120842	5.29622	1.18221555632862e-07	2.07981100906714e-06	olfactomedin 2
ENSG00000214113	LYRM4	940.417	0.660182	0.124658	5.29594	1.18404328848316e-07	2.08182307827758e-06	LYR motif containing 4
ENSG00000111052	LIN7A	169.339	1.21726	0.22998	5.29291	1.20383016574113e-07	2.11539094078126e-06	lin-7 homolog A, crumbs cell polarity complex component
ENSG00000101189	MRGBP	2116.26	-0.54498	0.10297	-5.29262	1.20573825215086e-07	2.11752127548825e-06	MRG domain binding protein
ENSG00000064961	HMG20B	2252.93	-0.552707	0.104441	-5.29206	1.20943192420336e-07	2.1227831956822e-06	high mobility group 20B
ENSG00000145592	RPL37	25972.3	0.530664	0.100291	5.29122	1.2150045699208e-07	2.13133510579479e-06	ribosomal protein L37
ENSG00000197410	DCHS2	1399.27	-0.591706	0.111841	-5.29062	1.21902594870603e-07	2.13715753161683e-06	dachsous cadherin-related 2
ENSG00000169021	UQCRFS1	3889.33	-0.536083	0.10137	-5.28838	1.23406877584245e-07	2.16228458219718e-06	ubiquinol-cytochrome c reductase, Rieske iron-sulfur polypeptide 1
ENSG00000197956	S100A6	4292.71	0.533004	0.100792	5.28814	1.23563807765817e-07	2.16254427219817e-06	S100 calcium binding protein A6
ENSG00000174442	ZWILCH	2388.07	-0.549119	0.103838	-5.28821	1.23520635859823e-07	2.16254427219817e-06	zwilch kinetochore protein
ENSG00000140931	CMTM3	3654.18	0.50865	0.0962189	5.28638	1.24758118196569e-07	2.18219156742103e-06	CKLF like MARVEL transmembrane domain containing 3
ENSG00000103769	RAB11A	5097.92	0.509132	0.0963354	5.285	1.25707957787783e-07	2.19754261646822e-06	RAB11A, member RAS oncogene family
ENSG00000162928	PEX13	1122.46	0.628723	0.118969	5.28476	1.25867085658325e-07	2.19906128129226e-06	peroxisomal biogenesis factor 13
ENSG00000138600	SPPL2A	965.196	0.668707	0.12655	5.28411	1.2631604750993e-07	2.20563907399009e-06	signal peptide peptidase like 2A
ENSG00000171385	KCND3	419.654	1.098	0.207843	5.28285	1.27189818826855e-07	2.21962278440099e-06	potassium voltage-gated channel subfamily D member 3
ENSG00000102181	CD99L2	1529.62	0.592917	0.112264	5.28143	1.2817930021597e-07	2.23560859717653e-06	CD99 molecule like 2
ENSG00000129472	RAB2B	503.192	-0.831382	0.157448	-5.28034	1.28941263727891e-07	2.24761017271384e-06	RAB2B, member RAS oncogene family
ENSG00000084676	NCOA1	2442.29	0.541232	0.102507	5.27993	1.29230718211079e-07	2.25007832308593e-06	nuclear receptor coactivator 1
ENSG00000163491	NEK10	704.479	0.724728	0.13726	5.27996	1.29215124028591e-07	2.25007832308593e-06	NIMA related kinase 10
ENSG00000075131	TIPIN	699.315	-0.710699	0.134622	-5.27923	1.29729358552442e-07	2.25746885508495e-06	TIMELESS interacting protein
ENSG00000165449	SLC16A9	55.1617	2.09798	0.397439	5.27874	1.30076906234988e-07	2.2622232235782e-06	solute carrier family 16 member 9
ENSG00000168214	RBPJ	1272.83	-0.604281	0.1145	-5.27757	1.30905823452277e-07	2.2753390843918e-06	recombination signal binding protein for immunoglobulin kappa J region
ENSG00000104299	INTS9	1439.24	0.587145	0.111311	5.27483	1.32879885955048e-07	2.30833295036638e-06	integrator complex subunit 9
ENSG00000154102	C16orf74	281.49	-1.07202	0.203258	-5.27421	1.33330807475954e-07	2.31484490903061e-06	chromosome 16 open reading frame 74
ENSG00000186260	MKL2	2011.62	-0.58531	0.111014	-5.27242	1.34633885212292e-07	2.33613585885752e-06	myocardin related transcription factor B
ENSG00000123143	PKN1	2248.4	0.628338	0.1192	5.2713	1.35457559692797e-07	2.34885339609612e-06	protein kinase N1
ENSG00000233251	AC007743.1	280.345	0.973923	0.184762	5.27122	1.35521161936744e-07	2.34885339609612e-06	uncharacterized LOC100129434
ENSG00000115840	SLC25A12	824.752	0.675163	0.12809	5.27099	1.3568678761109e-07	2.35038553269409e-06	solute carrier family 25 member 12
ENSG00000171475	WIPF2	1685.96	-0.583125	0.110677	-5.26869	1.37399908386643e-07	2.37870660508959e-06	WAS/WASL interacting protein family member 2
ENSG00000100311	PDGFB	200.877	1.37496	0.260975	5.26854	1.37512341263189e-07	2.37929966250435e-06	platelet derived growth factor subunit B
ENSG00000078900	TP73	272.153	-1.01014	0.191751	-5.26798	1.37933688775962e-07	2.38523398744114e-06	tumor protein p73
ENSG00000074219	TEAD2	1041.45	0.670066	0.127229	5.2666	1.38973250150796e-07	2.40184603540004e-06	TEA domain transcription factor 2
ENSG00000131467	PSME3	5646.44	-0.515235	0.0978375	-5.26624	1.39249152064661e-07	2.40524854885808e-06	proteasome activator subunit 3
ENSG00000162522	KIAA1522	4905.53	0.605832	0.115076	5.26464	1.40466700122113e-07	2.42490301657205e-06	KIAA1522
ENSG00000162604	TM2D1	417.771	0.844632	0.160496	5.26264	1.42000981173098e-07	2.44999992177055e-06	TM2 domain containing 1
ENSG00000214776	RP11-726G1.1	187.352	-1.13197	0.215109	-5.26229	1.4227303143058e-07	2.45330295274204e-06	NA
ENSG00000179889	PDXDC1	2279.06	0.544064	0.103421	5.26067	1.43528367474445e-07	2.47354805440812e-06	pyridoxal dependent decarboxylase domain containing 1
ENSG00000184497	TMEM255B	476.6	0.788293	0.149852	5.26048	1.43681374139655e-07	2.47478360041901e-06	transmembrane protein 255B
ENSG00000108344	PSMD3	5867.77	0.566109	0.107628	5.25988	1.44147035921979e-07	2.48139990853248e-06	proteasome 26S subunit, non-ATPase 3
ENSG00000159593	NAE1	1918.25	-0.556607	0.105831	-5.25938	1.44545426742489e-07	2.48685136399528e-06	NEDD8 activating enzyme E1 subunit 1
ENSG00000158825	CDA	209.65	-1.13762	0.216318	-5.25902	1.44824496127733e-07	2.49024493765399e-06	cytidine deaminase
ENSG00000109805	NCAPG	2019.74	-0.712463	0.135506	-5.25779	1.45793743337483e-07	2.50549552708995e-06	non-SMC condensin I complex subunit G
ENSG00000160094	ZNF362	443.023	0.972172	0.184916	5.25738	1.46119737085335e-07	2.50968069875405e-06	zinc finger protein 362
ENSG00000115216	NRBP1	12787	0.466961	0.0888242	5.25714	1.46313903760197e-07	2.51159822952148e-06	nuclear receptor binding protein 1
ENSG00000126878	AIF1L	722.357	-0.719007	0.136782	-5.25657	1.46765447287303e-07	2.51792919289125e-06	allograft inflammatory factor 1 like
ENSG00000092531	SNAP23	1183.29	0.615684	0.117137	5.25611	1.47134398275722e-07	2.52122497876959e-06	synaptosome associated protein 23
ENSG00000162063	CCNF	3604.31	-0.720419	0.137066	-5.25602	1.47206071538478e-07	2.52122497876959e-06	cyclin F
ENSG00000111817	DSE	1499.32	0.597958	0.113764	5.25613	1.47115390114028e-07	2.52122497876959e-06	dermatan sulfate epimerase
ENSG00000131558	EXOC4	2167.23	0.564914	0.107495	5.25526	1.47818414430942e-07	2.53028877570625e-06	exocyst complex component 4
ENSG00000171612	SLC25A33	430.946	-0.916091	0.174347	-5.25442	1.48494468911215e-07	2.54043235599372e-06	solute carrier family 25 member 33
ENSG00000166046	TCP11L2	140.949	1.65605	0.315207	5.25386	1.48945998881559e-07	2.54672554829228e-06	t-complex 11 like 2
ENSG00000024048	UBR2	2127.16	0.593411	0.113064	5.24845	1.53385691094908e-07	2.62116423833437e-06	ubiquitin protein ligase E3 component n-recognin 2
ENSG00000069020	MAST4	695.153	0.724038	0.138067	5.24409	1.57055709129101e-07	2.68237402207868e-06	microtubule associated serine/threonine kinase family member 4
ENSG00000131779	PEX11B	606.301	0.762551	0.145429	5.24348	1.57578530876127e-07	2.68979393562251e-06	peroxisomal biogenesis factor 11 beta
ENSG00000018699	TTC27	1320.11	0.590233	0.112616	5.24111	1.59616440265315e-07	2.72189358510481e-06	tetratricopeptide repeat domain 27
ENSG00000136247	ZDHHC4	1644	-0.633508	0.120874	-5.24108	1.59637918495551e-07	2.72189358510481e-06	zinc finger DHHC-type palmitoyltransferase 4
ENSG00000204525	HLA-C	5407.99	0.49109	0.0937211	5.23991	1.60657302824751e-07	2.73774076790106e-06	major histocompatibility complex, class I, C
ENSG00000124172	ATP5E	12705.4	0.5029	0.0959985	5.23862	1.61779430521125e-07	2.75532007157831e-06	ATP synthase F1 subunit epsilon
ENSG00000095485	CWF19L1	913.135	-0.700423	0.133722	-5.23788	1.62428757049219e-07	2.76483177896698e-06	CWF19 like cell cycle control factor 1
ENSG00000115275	MOGS	3796.48	0.538309	0.102839	5.23447	1.65461380751375e-07	2.8148782130621e-06	mannosyl-oligosaccharide glucosidase
ENSG00000180537	RNF182	237.592	-1.00672	0.192362	-5.23346	1.66363301786277e-07	2.828640832327e-06	ring finger protein 182
ENSG00000137103	TMEM8B	265.019	1.00354	0.191797	5.2323	1.67413885594685e-07	2.84491435403363e-06	transmembrane protein 8B
ENSG00000134333	LDHA	33127.5	-0.61012	0.11662	-5.23168	1.67979159718414e-07	2.85292730247205e-06	lactate dehydrogenase A
ENSG00000163374	YY1AP1	1548.49	0.569987	0.108953	5.23148	1.68156583543163e-07	2.85434780821873e-06	YY1 associated protein 1
ENSG00000107611	CUBN	146.089	1.26822	0.242456	5.23069	1.68874094398662e-07	2.86492924360272e-06	cubilin
ENSG00000132819	RBM38	1963.57	0.578477	0.110607	5.23002	1.69489087818542e-07	2.87376066170325e-06	RNA binding motif protein 38
ENSG00000114446	IFT57	2081.71	0.580555	0.111012	5.22965	1.698309762347e-07	2.87795421030239e-06	intraflagellar transport 57
ENSG00000159579	RSPRY1	2264.95	0.544268	0.104083	5.22918	1.70260637720509e-07	2.88362966556689e-06	ring finger and SPRY domain containing 1
ENSG00000237686	RP5-1120P11.1	89.7536	-1.68792	0.322822	-5.22864	1.70758778112349e-07	2.89045795987172e-06	uncharacterized LOC101929705
ENSG00000183580	FBXL7	717.694	0.76672	0.146673	5.22741	1.71904213933423e-07	2.90822943360963e-06	F-box and leucine rich repeat protein 7
ENSG00000143776	CDC42BPA	2567.4	-0.525069	0.100458	-5.22678	1.72488340991728e-07	2.9149064296525e-06	CDC42 binding protein kinase alpha
ENSG00000155463	OXA1L	4635.69	0.492203	0.0941695	5.22678	1.72490437976151e-07	2.9149064296525e-06	OXA1L mitochondrial inner membrane protein
ENSG00000173068	BNC2	1196.53	-0.625765	0.119731	-5.2264	1.72838938951865e-07	2.91917486514984e-06	basonuclin 2
ENSG00000270081	RP5-935K16.1	267.961	-1.01977	0.19514	-5.22586	1.73347840182896e-07	2.92614615416886e-06	NA
ENSG00000111371	SLC38A1	1479.94	-0.588998	0.112718	-5.22541	1.73774232124638e-07	2.93171771325575e-06	solute carrier family 38 member 1
ENSG00000133313	CNDP2	6502.96	0.480299	0.0919343	5.22437	1.74749023391291e-07	2.94652993180828e-06	carnosine dipeptidase 2
ENSG00000198081	ZBTB14	527.21	-0.757342	0.144972	-5.22405	1.75050002962273e-07	2.94997056487086e-06	zinc finger and BTB domain containing 14
ENSG00000136159	NUDT15	831.806	-0.656229	0.125633	-5.22338	1.75684189690398e-07	2.95883856370755e-06	nudix hydrolase 15
ENSG00000198517	MAFK	917.553	-0.790432	0.151328	-5.22329	1.75770662828429e-07	2.95883856370755e-06	MAF bZIP transcription factor K
ENSG00000071246	VASH1	764.402	-0.705899	0.135165	-5.22251	1.76515528370421e-07	2.96973471860352e-06	vasohibin 1
ENSG00000161203	AP2M1	17438.6	0.486676	0.0931911	5.22234	1.76672024956563e-07	2.97072545831657e-06	adaptor related protein complex 2 subunit mu 1
ENSG00000173171	MTX1	1092.83	0.636179	0.121843	5.22131	1.77658204388692e-07	2.98565844868571e-06	metaxin 1
ENSG00000145675	PIK3R1	1296.98	0.609775	0.116792	5.22103	1.77934517514461e-07	2.98865178838445e-06	phosphoinositide-3-kinase regulatory subunit 1
ENSG00000013810	TACC3	3991.87	-0.673074	0.12896	-5.21924	1.79660411335327e-07	3.01597607225078e-06	transforming acidic coiled-coil containing protein 3
ENSG00000121058	COIL	1039.51	-0.623397	0.119447	-5.21902	1.79869118007181e-07	3.01756841458659e-06	coilin
ENSG00000184983	NDUFA6	4253.17	0.530003	0.101554	5.21894	1.79953562427293e-07	3.01756841458659e-06	NADH:ubiquinone oxidoreductase subunit A6
ENSG00000099785	MARCH2	424.23	0.814311	0.156045	5.21845	1.80422215822835e-07	3.02376108951982e-06	membrane associated ring-CH-type finger 2
ENSG00000250462	LRRC37BP1	321.91	-0.91041	0.174475	-5.21801	1.80858895522691e-07	3.02941138427798e-06	NA
ENSG00000167566	NCKAP5L	1362.39	0.597792	0.114604	5.21617	1.82655650653953e-07	3.05782438264745e-06	NCK associated protein 5 like
ENSG00000131409	LRRC4B	1211.17	0.627499	0.120319	5.21528	1.83542582992612e-07	3.07062415403077e-06	leucine rich repeat containing 4B
ENSG00000236393	RP11-320G24.1	111.835	-1.59262	0.30538	-5.2152	1.83622012825234e-07	3.07062415403077e-06	uncharacterized LOC101927476
ENSG00000113657	DPYSL3	5398.08	0.58445	0.112084	5.2144	1.84408239296504e-07	3.0820783981269e-06	dihydropyrimidinase like 3
ENSG00000109255	NMU	508.293	-0.823451	0.157934	-5.2139	1.84911992699137e-07	3.08880159044909e-06	neuromedin U
ENSG00000145425	RPS3A	8786.85	0.530202	0.101692	5.21378	1.8503453201632e-07	3.08915303451273e-06	ribosomal protein S3A
ENSG00000164930	FZD6	3060.43	0.563083	0.108095	5.20915	1.89706701747293e-07	3.1654185678064e-06	frizzled class receptor 6
ENSG00000198513	ATL1	596.86	0.8116	0.155841	5.20789	1.9100199345408e-07	3.18528529905475e-06	atlastin GTPase 1
ENSG00000118564	FBXL5	922.339	0.68022	0.130729	5.20329	1.95791031663172e-07	3.26336256772654e-06	F-box and leucine rich repeat protein 5
ENSG00000142676	RPL11	28026.7	0.540752	0.10393	5.20302	1.96071480293172e-07	3.26624822261778e-06	ribosomal protein L11
ENSG00000144713	RPL32	24661.7	0.503685	0.0968147	5.20256	1.96557374189912e-07	3.272551249163e-06	ribosomal protein L32
ENSG00000196421	LINC00176	60.574	-1.94035	0.372995	-5.20209	1.97062455877707e-07	3.27916667284746e-06	chromosome 20 open reading frame 204
ENSG00000013523	ANGEL1	981.321	0.624011	0.119965	5.20162	1.97563935652122e-07	3.28571496260783e-06	angel homolog 1
ENSG00000166887	VPS39	1738.21	0.602064	0.11575	5.20141	1.97786547326209e-07	3.28762073614045e-06	VPS39 subunit of HOPS complex
ENSG00000165997	ARL5B	1483.86	-0.779958	0.149962	-5.20103	1.98189264769719e-07	3.29251652470873e-06	ADP ribosylation factor like GTPase 5B
ENSG00000166197	NOLC1	4866.85	-0.503116	0.0967372	-5.20086	1.98371582459758e-07	3.29374746981055e-06	nucleolar and coiled-body phosphoprotein 1
ENSG00000137726	FXYD6	715.485	0.78573	0.151082	5.20069	1.98553496751854e-07	3.29497037821302e-06	FXYD domain containing ion transport regulator 6
ENSG00000234975	FTH1P2	20.1345	6.23089	1.19815	5.20044	1.98814939934833e-07	3.29751100649408e-06	ferritin heavy chain 1 pseudogene 2
ENSG00000196363	WDR5	2637.79	-0.567837	0.109211	-5.19945	1.99884103742728e-07	3.31343828834963e-06	WD repeat domain 5
ENSG00000099994	SUSD2	52.206	-2.14939	0.41346	-5.19856	2.00842255138831e-07	3.32750900117057e-06	sushi domain containing 2
ENSG00000119559	C19orf25	352.083	-0.882267	0.169721	-5.19833	2.01091696249362e-07	3.32982903990714e-06	chromosome 19 open reading frame 25
ENSG00000234323	RP11-308N19.1	119.591	1.44799	0.278602	5.19735	2.02148469263483e-07	3.34550770094296e-06	long intergenic non-protein coding RNA 1505
ENSG00000108272	DHRS11	612.326	-0.710835	0.136809	-5.19581	2.03825874187636e-07	3.37143504396777e-06	NA
ENSG00000177875	C12orf68	313.237	0.930128	0.179043	5.19499	2.04727810597021e-07	3.38451434846298e-06	coiled-coil domain containing 184
ENSG00000134759	ELP2	1760.87	0.578269	0.111362	5.1927	2.07269085017095e-07	3.4246659079779e-06	elongator acetyltransferase complex subunit 2
ENSG00000204070	SYS1	1951.27	0.571284	0.110022	5.19243	2.07563995516818e-07	3.42767780985043e-06	SYS1 golgi trafficking protein
ENSG00000079332	SAR1A	5005.6	0.486729	0.0937569	5.19139	2.08726843452388e-07	3.44501164884677e-06	secretion associated Ras related GTPase 1A
ENSG00000185033	SEMA4B	1123.22	0.704511	0.135714	5.19116	2.08988110857127e-07	3.4474542839765e-06	semaphorin 4B
ENSG00000082146	STRADB	1207.65	0.64965	0.125268	5.18608	2.14761892979628e-07	3.54077909687702e-06	STE20 related adaptor beta
ENSG00000125991	ERGIC3	9903.29	0.497826	0.0960115	5.18506	2.1594316402684e-07	3.55832712352835e-06	ERGIC and golgi 3
ENSG00000224294	RP3-326I13.1	53.3366	2.08713	0.402559	5.18465	2.16418401109787e-07	3.56422837542012e-06	p53-induced noncoding RNA
ENSG00000131508	UBE2D2	1522.46	-0.572598	0.110482	-5.18273	2.18665376064657e-07	3.59928649028006e-06	ubiquitin conjugating enzyme E2 D2
ENSG00000103549	RNF40	3080.14	0.543591	0.104958	5.17913	2.22919069926412e-07	3.66731994227587e-06	ring finger protein 40
ENSG00000136783	NIPSNAP3A	448.324	-0.871278	0.168246	-5.17859	2.23564689141684e-07	3.67595424852898e-06	nipsnap homolog 3A
ENSG00000136699	SMPD4	4678.37	-0.60398	0.116633	-5.17845	2.23733183291749e-07	3.67673835501316e-06	sphingomyelin phosphodiesterase 4
ENSG00000167085	PHB	6054.39	0.484359	0.093551	5.17749	2.24889100473286e-07	3.69373975871801e-06	prohibitin
ENSG00000142235	LMTK3	116.957	1.44058	0.278356	5.1753	2.27543183781968e-07	3.73531650399364e-06	lemur tyrosine kinase 3
ENSG00000155366	RHOC	7953.57	0.524201	0.10137	5.17116	2.32646486067095e-07	3.81703277814126e-06	ras homolog family member C
ENSG00000129484	PARP2	2447.22	-0.640469	0.123862	-5.17082	2.33067503300761e-07	3.82188009857686e-06	poly(ADP-ribose) polymerase 2
ENSG00000151092	NGLY1	1372.15	0.5818	0.112527	5.1703	2.33718530126995e-07	3.82875278425223e-06	N-glycanase 1
ENSG00000075539	FRYL	3738.83	-0.501515	0.0969996	-5.17028	2.33738218273062e-07	3.82875278425223e-06	FRY like transcription coactivator
ENSG00000131080	EDA2R	1483.79	0.620341	0.119993	5.16979	2.34356095258479e-07	3.83680890758032e-06	ectodysplasin A2 receptor
ENSG00000008838	MED24	2158.87	0.680103	0.131562	5.16947	2.34761486378493e-07	3.84137948275775e-06	mediator complex subunit 24
ENSG00000163840	DTX3L	1797.5	0.575103	0.111253	5.16933	2.34940881218197e-07	3.84224917779464e-06	deltex E3 ubiquitin ligase 3L
ENSG00000067208	EVI5	630.562	0.786027	0.152126	5.16695	2.37941855863046e-07	3.889237584958e-06	ecotropic viral integration site 5
ENSG00000006695	COX10	602.864	0.711339	0.137787	5.1626	2.4354548112365e-07	3.97869389049828e-06	cytochrome c oxidase assembly factor heme A:farnesyltransferase COX10
ENSG00000234199	AC010982.1	50.4191	2.49531	0.483369	5.16234	2.43884137775064e-07	3.9820889126524e-06	long intergenic non-protein coding RNA 1191
ENSG00000118503	TNFAIP3	376.132	0.844813	0.16367	5.16168	2.44743332083725e-07	3.99397496620277e-06	TNF alpha induced protein 3
ENSG00000172534	HCFC1	4954.13	-0.545582	0.105739	-5.15969	2.47360000846032e-07	4.03451319707876e-06	host cell factor C1
ENSG00000184232	OAF	656.581	0.696338	0.134962	5.15951	2.47595804543487e-07	4.03619620314998e-06	out at first homolog
ENSG00000189241	TSPYL1	2236.1	0.529447	0.10269	5.15576	2.52598886609036e-07	4.11554984686617e-06	TSPY like 1
ENSG00000052795	FNIP2	1053.04	0.777808	0.150873	5.15538	2.53116818318935e-07	4.12178189702342e-06	folliculin interacting protein 2
ENSG00000116209	TMEM59	3310.24	0.594753	0.115411	5.15334	2.55884125235879e-07	4.16461676553689e-06	transmembrane protein 59
ENSG00000113328	CCNG1	5856.63	0.487416	0.0946319	5.15066	2.59572445905917e-07	4.22238770237658e-06	cyclin G1
ENSG00000265799	RP11-387H17.6	57.9778	-2.01087	0.390504	-5.14943	2.61286178123068e-07	4.24799403374763e-06	NA
ENSG00000088543	C3orf18	533.803	-0.74166	0.144059	-5.14831	2.62850717595822e-07	4.27114874000472e-06	chromosome 3 open reading frame 18
ENSG00000041515	MYO16	191.929	1.08332	0.210442	5.14781	2.63538724799524e-07	4.28004327069024e-06	myosin XVI
ENSG00000186866	POFUT2	1699.92	0.555262	0.107875	5.14725	2.64325932959133e-07	4.29053854379264e-06	protein O-fucosyltransferase 2
ENSG00000204536	CCHCR1	1345.24	-0.629349	0.122301	-5.14591	2.66223982709955e-07	4.31674316130926e-06	coiled-coil alpha-helical rod protein 1
ENSG00000147162	OGT	8304.94	0.467346	0.0908172	5.14601	2.66085877289741e-07	4.31674316130926e-06	O-linked N-acetylglucosamine (GlcNAc) transferase
ENSG00000198157	HMGN5	596.872	-0.719008	0.139783	-5.14374	2.69325326073536e-07	4.36470516456234e-06	high mobility group nucleosome binding domain 5
ENSG00000143476	DTL	2143.33	-0.624642	0.121492	-5.14143	2.72657795051663e-07	4.41635976178679e-06	denticleless E3 ubiquitin protein ligase homolog
ENSG00000140264	SERF2	4701.88	0.528611	0.102821	5.14107	2.73177881610664e-07	4.42243022703221e-06	small EDRK-rich factor 2
ENSG00000121644	DESI2	1510.95	-0.576017	0.112049	-5.14075	2.73644630804602e-07	4.42762902204818e-06	desumoylating isopeptidase 2
ENSG00000243646	IL10RB	1152.8	0.609126	0.118492	5.14065	2.73789972712163e-07	4.42762902204818e-06	interleukin 10 receptor subunit beta
ENSG00000177954	RPS27	17594.9	0.571893	0.111258	5.14024	2.74385435833299e-07	4.43490214529286e-06	ribosomal protein S27
ENSG00000170348	TMED10	13490.4	0.469404	0.0913405	5.13905	2.76123661987932e-07	4.46062826571269e-06	transmembrane p24 trafficking protein 10
ENSG00000244509	APOBEC3C	3339.18	0.534771	0.104076	5.13826	2.7728931372317e-07	4.47470851705444e-06	apolipoprotein B mRNA editing enzyme catalytic subunit 3C
ENSG00000180879	SSR4	3869.92	0.585447	0.113938	5.13828	2.77264531759703e-07	4.47470851705444e-06	signal sequence receptor subunit 4
ENSG00000110700	RPS13	17097.5	0.519063	0.101027	5.13788	2.77857401377447e-07	4.48149974081749e-06	ribosomal protein S13
ENSG00000138413	IDH1	4540.61	0.484111	0.0942322	5.13743	2.78524899091158e-07	4.48988628381324e-06	isocitrate dehydrogenase (NADP(+)) 1
ENSG00000168944	CEP120	1108.1	-0.603629	0.117515	-5.13662	2.79718803878585e-07	4.50674525994957e-06	centrosomal protein 120
ENSG00000116678	LEPR	635.172	-0.705959	0.13746	-5.13573	2.81055815841781e-07	4.52589087573789e-06	leptin receptor
ENSG00000112624	GLTSCR1L	954.778	-0.643376	0.125306	-5.13444	2.82979641169234e-07	4.5544608032711e-06	BRD4 interacting chromatin remodeling complex associated protein like
ENSG00000197548	ATG7	1136.3	0.606105	0.118055	5.13411	2.83488855409804e-07	4.56024488075971e-06	autophagy related 7
ENSG00000125351	UPF3B	464.52	0.802188	0.156344	5.13092	2.88329338778665e-07	4.6356594958947e-06	UPF3B regulator of nonsense mediated mRNA decay
ENSG00000001461	NIPAL3	1178.87	0.637686	0.124361	5.1277	2.93310924016244e-07	4.7125047097012e-06	NIPA like domain containing 3
ENSG00000096063	SRPK1	3429.29	-0.502389	0.097977	-5.12763	2.93418643827297e-07	4.7125047097012e-06	SRSF protein kinase 1
ENSG00000143924	EML4	3404.87	-0.512708	0.100009	-5.1266	2.95027473916438e-07	4.73584449823142e-06	EMAP like 4
ENSG00000212747	FAM127C	534.822	0.734786	0.143346	5.12597	2.96007530926594e-07	4.74907179955238e-06	retrotransposon Gag like 8B
ENSG00000134363	FST	2057.75	0.55124	0.107543	5.12577	2.96316358632174e-07	4.75152179924669e-06	follistatin
ENSG00000113240	CLK4	603.086	0.761721	0.148685	5.12304	3.00642640617121e-07	4.81835638082258e-06	CDC like kinase 4
ENSG00000164741	DLC1	1443.71	-0.598734	0.116883	-5.12249	3.01519362865519e-07	4.82986410990109e-06	DLC1 Rho GTPase activating protein
ENSG00000162894	FAIM3	62.6973	-1.86824	0.364947	-5.11922	3.06801906590946e-07	4.90931442013431e-06	Fc fragment of IgM receptor
ENSG00000107551	RASSF4	1161.3	0.629018	0.122872	5.1193	3.06678662573771e-07	4.90931442013431e-06	Ras association domain family member 4
ENSG00000140382	HMG20A	2225.5	0.53999	0.105505	5.11817	3.08522638368869e-07	4.93425459734973e-06	high mobility group 20A
ENSG00000175216	CKAP5	11616.2	-0.517904	0.101207	-5.1173	3.09943446288286e-07	4.95437436333193e-06	cytoskeleton associated protein 5
ENSG00000112029	FBXO5	1656.73	-0.62801	0.12278	-5.11492	3.13874363273405e-07	5.01457545733652e-06	F-box protein 5
ENSG00000139192	TAPBPL	205.364	1.06161	0.207592	5.11395	3.15494866220295e-07	5.03782069958798e-06	TAP binding protein like
ENSG00000135778	NTPCR	1693.97	0.566619	0.110882	5.1101	3.2198437211751e-07	5.13874901174433e-06	nucleoside-triphosphatase, cancer-related
ENSG00000136122	BORA	645.682	-0.800325	0.156646	-5.10914	3.23620121981598e-07	5.16214801494231e-06	BORA aurora kinase A activator
ENSG00000150054	MPP7	1320.21	-0.595874	0.116633	-5.10895	3.23947521869216e-07	5.16409613761102e-06	membrane palmitoylated protein 7
ENSG00000101464	PIGU	1636.47	0.598191	0.117089	5.10888	3.24081604167473e-07	5.16409613761102e-06	phosphatidylinositol glycan anchor biosynthesis class U
ENSG00000198108	CHSY3	154.735	-1.29132	0.252785	-5.10835	3.24977240452023e-07	5.17565793467154e-06	chondroitin sulfate synthase 3
ENSG00000197852	FAM212B	1682.65	0.588406	0.115196	5.10788	3.25794044961638e-07	5.18595280251435e-06	inka box actin regulator 2
ENSG00000153317	ASAP1	3985.45	0.509894	0.0999048	5.10379	3.3290945031517e-07	5.29644491392692e-06	ArfGAP with SH3 domain, ankyrin repeat and PH domain 1
ENSG00000086848	ALG9	635.685	0.694691	0.136139	5.10281	3.34644382340708e-07	5.32126529599762e-06	ALG9 alpha-1,2-mannosyltransferase
ENSG00000100504	PYGL	3880.28	0.514336	0.100823	5.10139	3.37167385052735e-07	5.35858452432375e-06	glycogen phosphorylase L
ENSG00000071054	MAP4K4	10279.5	0.479731	0.0940439	5.10114	3.37617128133746e-07	5.36293178222889e-06	mitogen-activated protein kinase kinase kinase kinase 4
ENSG00000153879	CEBPG	1585.98	-0.581221	0.113974	-5.0996	3.40380674268038e-07	5.4040092964777e-06	CCAAT enhancer binding protein gamma
ENSG00000104522	TSTA3	3519.53	-0.511536	0.10033	-5.09852	3.42311565857184e-07	5.43183133830208e-06	GDP-L-fucose synthase
ENSG00000170191	NANP	479.719	-0.773655	0.15177	-5.09756	3.44061058650328e-07	5.45674743096547e-06	N-acetylneuraminic acid phosphatase
ENSG00000116874	WARS2	798.671	0.6567	0.128898	5.09474	3.49211682656082e-07	5.53555081335306e-06	tryptophanyl tRNA synthetase 2, mitochondrial
ENSG00000174282	ZBTB4	2020.53	0.534425	0.10492	5.09363	3.51269572636313e-07	5.56527300530255e-06	zinc finger and BTB domain containing 4
ENSG00000102098	SCML2	249.127	-1.1172	0.21937	-5.09277	3.52869461021569e-07	5.58771178261783e-06	Scm polycomb group protein like 2
ENSG00000100938	GMPR2	1946.47	0.571283	0.112253	5.08924	3.59496457264367e-07	5.6896904195741e-06	guanosine monophosphate reductase 2
ENSG00000109475	RPL34	8928.42	0.535544	0.10525	5.08828	3.61324108917065e-07	5.71564410337363e-06	ribosomal protein L34
ENSG00000137700	SLC37A4	804.557	-0.653447	0.128436	-5.08771	3.62405556506766e-07	5.72977304534203e-06	solute carrier family 37 member 4
ENSG00000123342	MMP19	1060.05	0.639143	0.125646	5.08685	3.64063446880118e-07	5.75299636853395e-06	matrix metallopeptidase 19
ENSG00000118181	RPS25	11161.9	0.546596	0.107472	5.08593	3.65834718431219e-07	5.77798632872555e-06	ribosomal protein S25
ENSG00000198718	FAM179B	1080.37	0.632304	0.124338	5.08535	3.66948425434168e-07	5.79257019091748e-06	TOG array regulator of axonemal microtubules 1
ENSG00000088247	KHSRP	6068.18	-0.48889	0.0961403	-5.08517	3.67290741438711e-07	5.79496823000891e-06	KH-type splicing regulatory protein
ENSG00000123219	CENPK	644.11	-0.690332	0.135762	-5.08488	3.67863041306994e-07	5.80099049853801e-06	centromere protein K
ENSG00000168389	MFSD2A	466.138	0.835618	0.164422	5.08215	3.73192136125403e-07	5.88197962867771e-06	major facilitator superfamily domain containing 2A
ENSG00000166736	HTR3A	34.6699	-2.62326	0.516199	-5.08188	3.7372066717567e-07	5.88726113120679e-06	5-hydroxytryptamine receptor 3A
ENSG00000088881	EBF4	81.8636	1.62162	0.319123	5.08148	3.74496641661301e-07	5.89643315517936e-06	EBF family member 4
ENSG00000254101	RP11-30J20.1	424.309	0.813655	0.160195	5.07914	3.79144789556544e-07	5.96653137029648e-06	long intergenic non-protein coding RNA 2055
ENSG00000139354	GAS2L3	963.962	-0.667028	0.131347	-5.07837	3.80689883865883e-07	5.98775018886725e-06	growth arrest specific 2 like 3
ENSG00000159658	EFCAB14	3837.77	0.543576	0.107052	5.0777	3.82028877089853e-07	6.00570706313516e-06	EF-hand calcium binding domain 14
ENSG00000197020	ZNF100	126.091	-1.28937	0.253993	-5.07641	3.84636762190076e-07	6.04358278639904e-06	zinc finger protein 100
ENSG00000172175	MALT1	1447.43	0.571234	0.112536	5.07602	3.85420456125159e-07	6.05277171422559e-06	MALT1 paracaspase
ENSG00000138376	BARD1	807.813	-0.697394	0.137511	-5.07155	3.94593835204196e-07	6.1936376350901e-06	BRCA1 associated RING domain 1
ENSG00000235173	FAM203A	72.9403	-1.69286	0.333816	-5.07124	3.95221922630681e-07	6.20029856456947e-06	HGH1 homolog
ENSG00000134247	PTGFRN	3004.55	0.499713	0.0985405	5.07114	3.95429399149463e-07	6.20035742561253e-06	prostaglandin F2 receptor inhibitor
ENSG00000048649	RSF1	2486.8	0.535257	0.105555	5.0709	3.95937050912063e-07	6.20512056874801e-06	remodeling and spacing factor 1
ENSG00000166526	ZNF3	1642.93	0.562558	0.110961	5.06988	3.98073931668472e-07	6.23539892451361e-06	zinc finger protein 3
ENSG00000108424	KPNB1	18499.2	-0.449179	0.0886471	-5.06705	4.04031342808277e-07	6.32545983455242e-06	karyopherin subunit beta 1
ENSG00000160691	SHC1	9929.18	0.485817	0.0958996	5.06589	4.0649084541501e-07	6.36069351167395e-06	SHC adaptor protein 1
ENSG00000145555	MYO10	2839.14	0.5804	0.114587	5.06514	4.08092151928747e-07	6.38246898455879e-06	myosin X
ENSG00000151689	INPP1	702.395	0.667072	0.131709	5.06475	4.08930631234294e-07	6.3922977717595e-06	inositol polyphosphate-1-phosphatase
ENSG00000109861	CTSC	7299.94	0.499469	0.0986327	5.06393	4.10695657406713e-07	6.41330032487086e-06	cathepsin C
ENSG00000100348	TXN2	4998.8	0.491297	0.0970173	5.06401	4.10518295050425e-07	6.41330032487086e-06	thioredoxin 2
ENSG00000143947	RPS27A	39538	0.525847	0.10385	5.0635	4.11623155269732e-07	6.42448755417143e-06	ribosomal protein S27a
ENSG00000174607	UGT8	492.444	-0.779745	0.15404	-5.06198	4.1493050498129e-07	6.47278827222223e-06	UDP glycosyltransferase 8
ENSG00000166971	AKTIP	847.643	-0.655537	0.12952	-5.06127	4.16481682597405e-07	6.49365779193238e-06	AKT interacting protein
ENSG00000135083	CCNJL	1438.71	0.617299	0.122014	5.05923	4.20942428250817e-07	6.55984782581343e-06	cyclin J like
ENSG00000049449	RCN1	9417.21	0.47241	0.0934149	5.05712	4.25643976410662e-07	6.6297207891804e-06	reticulocalbin 1
ENSG00000100612	DHRS7	1613.03	0.550475	0.108859	5.05678	4.26397379411579e-07	6.63690938995359e-06	dehydrogenase/reductase 7
ENSG00000072195	SPEG	2567.02	-0.531507	0.105111	-5.05662	4.26759706789524e-07	6.63690938995359e-06	striated muscle enriched protein kinase
ENSG00000012174	MBTPS2	445.123	-0.825838	0.163317	-5.05665	4.26682177272334e-07	6.63690938995359e-06	membrane bound transcription factor peptidase, site 2
ENSG00000138303	ASCC1	1541.5	0.575193	0.113788	5.05497	4.3045658548052e-07	6.69098374826334e-06	activating signal cointegrator 1 complex subunit 1
ENSG00000186063	AIDA	2668.77	-0.522796	0.103425	-5.05481	4.3081019428524e-07	6.6930619004958e-06	axin interactor, dorsalization associated
ENSG00000221866	PLXNA4	86.0255	1.63554	0.323613	5.05402	4.32617356923094e-07	6.71770880507876e-06	plexin A4
ENSG00000111361	EIF2B1	2084.78	-0.538183	0.106489	-5.05387	4.32943528191266e-07	6.71798604577352e-06	eukaryotic translation initiation factor 2B subunit alpha
ENSG00000177663	IL17RA	1233.89	0.587235	0.116196	5.05381	4.33076675597426e-07	6.71798604577352e-06	interleukin 17 receptor A
ENSG00000146834	MEPCE	2372.06	-0.546905	0.108323	-5.04883	4.44519674548276e-07	6.8919797732434e-06	methylphosphate capping enzyme
ENSG00000196502	SULT1A1	195.788	-1.19991	0.237705	-5.04791	4.46662657165258e-07	6.92167921121417e-06	sulfotransferase family 1A member 1
ENSG00000132003	ZSWIM4	445.484	0.952394	0.188727	5.04642	4.50159023522871e-07	6.97231037196875e-06	zinc finger SWIM-type containing 4
ENSG00000170004	CHD3	9374.98	0.572006	0.113378	5.04514	4.53193095651243e-07	7.01573340088788e-06	chromodomain helicase DNA binding protein 3
ENSG00000138185	ENTPD1	486.337	-0.744207	0.14754	-5.04409	4.55688099840616e-07	7.0507713872136e-06	ectonucleoside triphosphate diphosphohydrolase 1
ENSG00000197872	FAM49A	253.489	-0.970856	0.19252	-5.04287	4.58593303782208e-07	7.09211747998552e-06	CYFIP related Rac1 interactor A
ENSG00000124786	SLC35B3	432.631	0.775975	0.153925	5.04124	4.62524649097737e-07	7.14928272995918e-06	solute carrier family 35 member B3
ENSG00000113504	SLC12A7	3159.28	0.512461	0.10167	5.04042	4.64512389622852e-07	7.17636273003629e-06	solute carrier family 12 member 7
ENSG00000175414	ARL10	937.195	-0.639302	0.126862	-5.03934	4.67143241206828e-07	7.21334578697606e-06	ADP ribosylation factor like GTPase 10
ENSG00000173947	PIFO	134.5	1.24336	0.246747	5.039	4.67958446783646e-07	7.22226943603462e-06	primary cilia formation
ENSG00000214655	ZSWIM8	1613.57	0.551776	0.109504	5.03888	4.68272747487642e-07	7.22345720719027e-06	zinc finger SWIM-type containing 8
ENSG00000146540	C7orf50	3511.28	-0.50669	0.100595	-5.03695	4.73006382425839e-07	7.29278077463547e-06	chromosome 7 open reading frame 50
ENSG00000229261	RP11-227H15.4	36.2605	-2.64612	0.52543	-5.03611	4.75085122694266e-07	7.32112187807594e-06	uncharacterized LOC101928994
ENSG00000138134	STAMBPL1	777.039	-0.692613	0.137664	-5.03119	4.87435573661345e-07	7.50764255282542e-06	STAM binding protein like 1
ENSG00000185847	RP1-46F2.2	72.918	1.70606	0.339162	5.03022	4.89923521711701e-07	7.54214586914295e-06	long intergenic non-protein coding RNA 1405
ENSG00000105223	PLD3	3160.47	0.500586	0.0995497	5.0285	4.94328181526656e-07	7.60610627136693e-06	phospholipase D family member 3
ENSG00000121741	ZMYM2	2494.76	0.512723	0.101972	5.02809	4.95378028831696e-07	7.61840844239145e-06	zinc finger MYM-type containing 2
ENSG00000085840	ORC1	1155.97	-0.653889	0.130053	-5.02785	4.96001690201134e-07	7.62414719256137e-06	origin recognition complex subunit 1
ENSG00000103174	NAGPA	776.135	0.654037	0.130128	5.02611	5.00527381568947e-07	7.68982880265063e-06	N-acetylglucosamine-1-phosphodiester alpha-N-acetylglucosaminidase
ENSG00000228253	MT-ATP8	7889.32	0.478096	0.0951374	5.02532	5.02600545939918e-07	7.71778386260414e-06	ATP synthase F0 subunit 8
ENSG00000161180	CCDC116	41.5858	-2.50966	0.499443	-5.02493	5.03619274228566e-07	7.72952728751709e-06	coiled-coil domain containing 116
ENSG00000148019	CEP78	1996.56	-0.539893	0.107467	-5.02381	5.06575489138958e-07	7.77098034876219e-06	centrosomal protein 78
ENSG00000162073	PAQR4	437.09	-0.782502	0.155829	-5.02153	5.12613187987467e-07	7.85963847677509e-06	progestin and adipoQ receptor family member 4
ENSG00000063978	RNF4	1736.42	0.569741	0.113487	5.02032	5.15854027480845e-07	7.90534608579029e-06	ring finger protein 4
ENSG00000126261	UBA2	4398.57	-0.516296	0.102862	-5.0193	5.18608541898391e-07	7.94355861735155e-06	ubiquitin like modifier activating enzyme 2
ENSG00000170312	CDK1	3915.01	-0.547526	0.109098	-5.01864	5.20380474896783e-07	7.96343957576655e-06	cyclin dependent kinase 1
ENSG00000167325	RRM1	5680.47	-0.579038	0.115378	-5.01862	5.20429811605049e-07	7.96343957576655e-06	ribonucleotide reductase catalytic subunit M1
ENSG00000100129	EIF3L	20975.5	0.451286	0.0899383	5.01773	5.22850890301116e-07	7.99646575191681e-06	eukaryotic translation initiation factor 3 subunit L
ENSG00000261655	CTD-3064M3.3	49.4391	-2.04183	0.406944	-5.01747	5.23565851718176e-07	8.00337855200536e-06	NA
ENSG00000014216	CAPN1	3965.02	0.498978	0.0994838	5.01567	5.28482240453564e-07	8.07447639970091e-06	calpain 1
ENSG00000120334	CENPL	885.656	-0.678913	0.135411	-5.01373	5.33841250180665e-07	8.15226214212169e-06	centromere protein L
ENSG00000100614	PPM1A	2283.22	-0.525858	0.104897	-5.01311	5.35580360801033e-07	8.17471829537585e-06	protein phosphatase, Mg2+/Mn2+ dependent 1A
ENSG00000099812	MISP	766.894	-0.726016	0.144849	-5.01222	5.38053577256369e-07	8.20152943447929e-06	mitotic spindle positioning
ENSG00000079150	FKBP7	622.883	0.756556	0.150946	5.01209	5.38414845082622e-07	8.20152943447929e-06	FKBP prolyl isomerase 7
ENSG00000033178	UBA6	2723.12	-0.544514	0.108638	-5.01217	5.38189355792624e-07	8.20152943447929e-06	ubiquitin like modifier activating enzyme 6
ENSG00000148175	STOM	1331.71	0.562479	0.112222	5.01218	5.38156438926917e-07	8.20152943447929e-06	stomatin
ENSG00000198734	F5	43.0924	2.18361	0.435816	5.0104	5.43175368160236e-07	8.26990611803741e-06	coagulation factor V
[truncated: 28,436 more rows]
